# Supplementary material for: miR-146 connects stem cell identity with metabolism and pharmacological resistance in breast cancer
Source: J Cell Biol. 2021 Apr 2;220(5):e202009053. doi: 10.1083/jcb.202009053 (PMC8025236; doi:10.1083/jcb.202009053)
Supplement: Table S1 — shows raw data from the LSI protocol. [file JCB_202009053_TableS1.xlsx]

## Sheet: LSI PROTOCOL
			196T	196T	196T	196T	196T	196T	196T	196T	200N	200N	200N	200N	200N	200N	200N	200N		196T	196T	196T	196T	196T	196T	196T	196T	200N	200N	200N	200N	200N	200N	200N	200N			196T	196T	196T	196T		200N	200N	200N	200N
Target Name	type	selected	200-T	200-T	100T	100T	50T	50T	REF_T (10ng)	REF_T (10ng)	200-N	200-N	100N	100N	50N	50N	REF_N (10ng)	REF_N (10ng)		200-T (ave)	200-T (stdev)	100T (ave)	100T (stdev)	50T (ave)	50T (stdev)	REF_T (10ng) (ave)	REF_T (10ng) (stdev)	200-T (ave)	200-T (stdev)	100T (ave)	100T (stdev)	50T (ave)	50T (stdev)	REF_T (10ng) (ave)	REF_T (10ng) (stdev)			200-T	100T	50T	REF_T (10ng)		200-N	100N	50N	REF_N (10ng)
ath-miR159a-000338	CTRL NEG	Absent_NEG	UND	UND	32.467	UND	UND	31.488	UND	UND	UND	31.719	UND	UND	UND	UND	UND	UND
cel-miR-39-000200	CTRL NEG	Absent_NEG	UND	UND	UND	34.581	UND	38.773	UND	UND	UND	UND	UND	UND	UND	UND	UND	UND
RNU44-001094	CTRL-HK		20.473	21.065	19.446	19.62	21.253	20.696	18.07	17.831	19.103	18.893	19.75	19.676	20.385	20.504	18.934	17.957		20.769	0.418608	19.533	0.123038	20.9745	0.393859	17.9505	0.168999	18.998	0.148493	19.713	0.0523255	20.4445	0.0841453	18.4455	0.690843	8	CORE	1	1	1	1		1	1	1	1
RNU48-001006	CTRL-HK		16.7	15.988	17.335	17.301	17.919	17.991	15.199	15.177	16.321	16.336	17.112	17.084	18.128	17.997	17.111	16.92		16.344	0.503461	17.318	0.0240406	17.955	0.0509107	15.188	0.0155566	16.3285	0.0106075	17.098	0.0197989	18.0625	0.0926314	17.0155	0.135057	8	CORE	1	1	1	1		1	1	1	1
hsa-let-7a-000377	miR		21.104	17.082	21.433	21.157	22.705	21.241	20.905	20.419	20.547	20.445	21.082	20.997	22.605	21.29	20.968	21.146		19.093	2.84398	21.295	0.195162	21.973	1.0352	20.662	0.343654	20.496	0.0721257	21.0395	0.0601048	21.9475	0.929844	21.057	0.125865	8	CORE	1	1	1	1		1	1	1	1
hsa-let-7b-002619	miR		19.483	19.863	20.431	19.31	21.439	21.144	19.227	17.848	19.059	19.723	20.23	20.244	20.845	20.51	20.103	19.606		19.673	0.268701	19.8705	0.792667	21.2915	0.208597	18.5375	0.9751	19.391	0.469519	20.237	0.00989945	20.6775	0.23688	19.8545	0.351432	8	CORE	1	1	1	1		1	1	1	1
hsa-let-7d-002283	miR		23.604	24.17	24.411	24.356	25.161	25.939	22.642	23.348	24.261	24.379	24.961	24.523	26	25.778	24.12	24.273		23.887	0.400222	24.3835	0.0388897	25.55	0.550129	22.995	0.499217	24.32	0.0834386	24.742	0.309713	25.889	0.156978	24.1965	0.108187	8	CORE	1	1	1	1		1	1	1	1
hsa-mir-103-000439	miR		24.128	23.136	24.893	25.053	26.629	25.866	22.973	24.341	23.73	23.521	24.604	25.277	26.854	25.706	24.18	24.072		23.632	0.70145	24.973	0.113137	26.2475	0.539523	23.657	0.967322	23.6255	0.147785	24.9405	0.475883	26.28	0.811759	24.126	0.0763674	8	CORE	1	1	1	1		1	1	1	1
hsa-miR-122-002245	miR		UND	UND	UND	UND	UND	UND	28.629	29.4	UND	UND	UND	UND	UND	UND	28.337	28.33		-		-		-		29.0145	0.545179	-		-		-		28.3335	0.00494973	2		0	0	0	1		0	0	0	1
hsa-mir-126-002228	miR		26.137	23.137	26.919	27.106	28.281	28.395	26.217	26.347	25.632	25.613	27.272	26.318	28.503	27.167	26.406	27.433		24.637	2.12132	27.0125	0.132229	28.338	0.0806104	26.282	0.0919246	25.6225	0.0134344	26.795	0.674579	27.835	0.944695	26.9195	0.726199	8	CORE	1	1	1	1		1	1	1	1
hsa-mir-133b-002247	miR		UND	19.384	22.26	26.504	27.509	UND	UND	UND	UND	UND	UND	UND	UND	UND	UND	UND		19.384		24.382	3.00096	27.509		-		-		-		-		-		3		1	1	1	0		0	0	0	0
hsa-mir-139-5p-002289	miR		27.88	31.431	32.692	28.851	31.861	UND	29.74	28.489	UND	UND	UND	UND	27.769	29.564	32.103	33.495		29.6555	2.51094	30.7715	2.716	31.861		29.1145	0.88459	-		-		28.6665	1.26926	32.799	0.984291	3		1	0	0	1		0	0	1	0
hsa-mir-140-5p-001187	miR		26.359	26.101	26.255	27.183	27.661	27.725	26.369	26.819	26.46	27.208	26.857	26.852	28.315	28.27	27.458	27.228		26.23	0.182433	26.719	0.656196	27.693	0.0452556	26.594	0.318199	26.834	0.528917	26.8545	0.00353629	28.2925	0.0318199	27.343	0.162634	8	CORE	1	1	1	1		1	1	1	1
hsa-mir-142-3p-000464	miR		UND	30.087	26.773	UND	32.9	29.333	19.417	UND	30.659	29.339	34.542	30.359	UND	31.589	31.494	30.002		30.087		26.773		31.1165	2.52225	19.417		29.999	0.933381	32.4505	2.95783	31.589		30.748	1.055	3		0	1	0	1		1	0	0	0
hsa-mir-142-5p-002248	miR		UND	25.934	31.738	27.927	32.459	UND	UND	31.638	UND	UND	UND	UND	UND	UND	UND	UND		25.934		29.8325	2.69478	32.459		31.638		-		-		-		-		2		1	1	0	0		0	0	0	0
hsa-mir-146a-000468	miR		19.29	19.072	20.542	20.552	21.574	21.38	19.387	18.972	19.17	18.794	19.376	19.517	20.345	20.533	20.065	20.213		19.181	0.15415	20.547	0.00707123	21.477	0.137179	19.1795	0.293449	18.982	0.265872	19.4465	0.0997026	20.439	0.132937	20.139	0.104651	8	CORE	1	1	1	1		1	1	1	1
hsa-mir-148a-000470	miR		24.647	24.196	26.414	25.98	26.562	26.802	27.223	26.491	24.422	25.277	25.531	25.052	26.416	26.405	26.378	26.451		24.4215	0.318905	26.197	0.306884	26.682	0.169705	26.857	0.517602	24.8495	0.604576	25.2915	0.338704	26.4105	0.00777795	26.4145	0.0516188	8	CORE	1	1	1	1		1	1	1	1
hsa-mir-148b-000471	miR		26.404	27.532	27.723	27.007	27.842	30.57	28.721	29.673	28.238	26.963	28.112	26.587	27.2	31.228	27.993	27.678		26.968	0.797617	27.365	0.506288	29.206	1.92899	29.197	0.673165	27.6005	0.901562	27.3495	1.07834	29.214	2.84823	27.8355	0.222739	8	CORE	1	1	1	1		1	1	1	1
hsa-miR-155-002623	miR		29.286	26.188	29.457	28.888	31.448	30.509	26.495	26.38	28.191	28.72	28.885	29.453	29.055	29.329	27.944	28.338		27.737	2.19062	29.1725	0.402344	30.9785	0.663973	26.4375	0.0813185	28.4555	0.374059	29.169	0.401636	29.192	0.193747	28.141	0.278599	7		1	1	0	1		1	1	1	1
hsa-mir-15b-000390	miR		25.786	25.282	25.84	25.326	26.222	26.86	25.442	25.339	24.487	24.778	25.058	24.697	25.551	25.614	24.568	24.55		25.534	0.356382	25.583	0.363453	26.541	0.451134	25.3905	0.0728311	24.6325	0.205768	24.8775	0.255266	25.5825	0.0445475	24.559	0.012729	8	CORE	1	1	1	1		1	1	1	1
hsa-mir-17-002308	miR		19.963	20.729	18.627	18.978	21.737	21.559	19.686	19.53	19.815	19.811	20.349	20.363	21.138	21.264	20.158	20.171		20.346	0.541644	18.8025	0.248194	21.648	0.125865	19.608	0.110309	19.813	0.00282822	20.356	0.00989945	21.201	0.0890951	20.1645	0.00919138	8	CORE	1	1	1	1		1	1	1	1
hsa-mir-191-002299	miR		19.084	19.048	20.012	20.209	20.887	20.94	18.979	19.016	18.814	19.066	19.651	19.827	20.486	20.424	20.158	20.225		19.066	0.0254553	20.1105	0.1393	20.9135	0.0374777	18.9975	0.0261634	18.94	0.178191	19.739	0.124451	20.455	0.0438408	20.1915	0.0473758	8	CORE	1	1	1	1		1	1	1	1
hsa-mir-197-000497	miR		23.48	23.728	24.467	24.117	25.147	25.148	21.782	22.042	23.327	23.42	24.646	24.294	24.985	25.17	23.277	23.219		23.604	0.175363	24.292	0.247486	25.1475	0.000708067	21.912	0.183848	23.3735	0.0657612	24.47	0.248901	25.0775	0.130814	23.248	0.0410126	8	CORE	1	1	1	1		1	1	1	1
hsa-mir-19a-000395	miR		25.389	25.517	26.5	25.895	26.908	26.677	26.028	25.993	24.582	25.871	25.643	26.022	25.977	26.4	26.245	26.111		25.453	0.0905099	26.1975	0.427799	26.7925	0.163342	26.0105	0.0247486	25.2265	0.91146	25.8325	0.267993	26.1885	0.299106	26.178	0.0947529	8	CORE	1	1	1	1		1	1	1	1
hsa-mir-19b-000396	miR		19.123	19.212	20.101	20.153	20.968	20.784	19.612	19.664	18.971	18.917	19.874	19.752	20.442	20.515	20.326	20.135		19.1675	0.062933	20.127	0.0367696	20.876	0.130108	19.638	0.0367696	18.944	0.0381844	19.813	0.0862668	20.4785	0.0516188	20.2305	0.135057	8	CORE	1	1	1	1		1	1	1	1
hsa-miR-21-000397	miR		19.451	19.595	20.541	20.357	20.24	20.812	19.631	19.643	20.217	20.844	21.149	21.231	21.982	21.665	20.625	20.776		19.523	0.101823	20.449	0.130108	20.526	0.404465	19.637	0.00848467	20.5305	0.443357	21.19	0.0579833	21.8235	0.224152	20.7005	0.106772	8	CORE	1	1	1	1		1	1	1	1
hsa-mir-22-000398	miR		27.541	26.805	26.863	29.941	29.22	29.699	26.176	26.42	30.942	28.277	30.927	29.223	33.045	UND	27.965	27.486		27.173	0.520431	28.402	2.17647	29.4595	0.338704	26.298	0.172534	29.6095	1.88444	30.075	1.20491	33.045		27.7255	0.338704	6		1	1	1	1		1	0	0	1
hsa-mir-223-002295	miR		24.682	24.156	24.654	24.515	25.207	25.305	25.403	25.301	23.071	23.237	23.935	23.598	23.838	24.173	23.524	23.362		24.419	0.371938	24.5845	0.0982878	25.256	0.0692962	25.352	0.0721244	23.154	0.11738	23.7665	0.238295	24.0055	0.236881	23.443	0.114552	8	CORE	1	1	1	1		1	1	1	1
hsa-mir-24-000402	miR		17.245	17.199	18.237	18	18.976	18.98	16.96	16.848	17.203	17.186	17.958	17.718	18.584	18.668	18.066	18.055		17.222	0.0325279	18.1185	0.167584	18.978	0.00282822	16.904	0.0791956	17.1945	0.0120196	17.838	0.169705	18.626	0.0593967	18.0605	0.00777795	8	CORE	1	1	1	1		1	1	1	1
hsa-mir-26a-000405	miR		22.215	21.924	22.434	22.458	23.393	23.586	22.597	22.537	22.041	22.213	22.842	22.751	23.442	23.494	22.704	22.759		22.0695	0.205768	22.446	0.0169707	23.4895	0.136472	22.567	0.042426	22.127	0.121622	22.7965	0.0643464	23.468	0.0367696	22.7315	0.0388911	8	CORE	1	1	1	1		1	1	1	1
hsa-mir-26b-000407	miR		23.786	24.277	25.535	25.992	26.207	24.298	25.298	25.391	24.241	24.096	25.713	24.544	25.71	25.709	26.171	25.874		24.0315	0.34719	25.7635	0.323148	25.2525	1.34987	25.3445	0.0657612	24.1685	0.102529	25.1285	0.826607	25.7095	0.000706718	26.0225	0.21001	8	CORE	1	1	1	1		1	1	1	1
hsa-mir-28-5p-000411	miR		23.602	22.421	23.132	24.989	19.942	24.053	23.893	23.944	24.378	24.139	24.175	24.716	25.552	24.954	25.006	24.981		23.0115	0.835093	24.0605	1.3131	21.9975	2.90692	23.9185	0.0360629	24.2585	0.168999	24.4455	0.382545	25.253	0.42285	24.9935	0.0176774	8	CORE	1	1	1	1		1	1	1	1
hsa-mir-29a-002112	miR		22.656	22.2	23.82	22.767	23.988	24.254	22.548	22.346	23.135	22.949	23.75	23.569	24.347	24.523	24.483	24.244		22.428	0.32244	23.2935	0.744583	24.121	0.18809	22.447	0.142835	23.042	0.131522	23.6595	0.127986	24.435	0.124451	24.3635	0.168999	8	CORE	1	1	1	1		1	1	1	1
hsa-mir-30b-000602	miR		18.457	18.423	19.099	19.272	19.594	20.49	19.373	19.163	18.749	18.761	19.249	19.053	20.018	19.933	19.632	19.441		18.44	0.0240419	19.1855	0.122328	20.042	0.633568	19.268	0.148492	18.755	0.00848467	19.151	0.138594	19.9755	0.0601034	19.5365	0.135057	8	CORE	1	1	1	1		1	1	1	1
hsa-mir-30c-000419	miR		18.553	17.379	18.972	18.321	18.906	18.464	19.065	18.193	18.284	18.349	18.786	18.679	19.477	19.595	19.31	19.083		17.966	0.830143	18.6465	0.460327	18.685	0.312541	18.629	0.616597	18.3165	0.0459623	18.7325	0.0756593	19.536	0.0834386	19.1965	0.160513	8	CORE	1	1	1	1		1	1	1	1
hsa-mir-32-002109	miR		UND	23.075	22.677	UND	UND	21.813	23.301	UND	29.308	UND	UND	UND	28.975	UND	32.149	32.265		23.075		22.677		21.813		23.301		29.308		-		28.975		32.207	0.0820252	6		1	1	1	1		1	0	1	0
hsa-mir-328-000543	miR		24.87	24.197	24.801	24.194	25.81	26.057	24.294	23.853	25.333	25.649	26.111	25.666	26.569	26.074	25.41	25.14		24.5335	0.475883	24.4975	0.429214	25.9335	0.174655	24.0735	0.311834	25.491	0.223446	25.8885	0.314662	26.3215	0.350018	25.275	0.190919	8	CORE	1	1	1	1		1	1	1	1
hsa-mir-331-3p-000545	miR		20.576	20.744	20.965	21.466	22.289	21.237	21.966	22.038	20.916	20.711	21.057	20.939	22.045	22.048	22.857	22.574		20.66	0.118793	21.2155	0.35426	21.763	0.743876	22.002	0.050912	20.8135	0.144957	20.998	0.0834386	22.0465	0.0021215	22.7155	0.200112	8	CORE	1	1	1	1		1	1	1	1
hsa-mir-342-3p-002260	miR		21.241	22.878	24	24.898	23.017	25.405	21.006	21.028	23.502	23.455	24.721	24.521	25.596	25.285	23.413	23.095		22.0595	1.15753	24.449	0.634982	24.211	1.68857	21.017	0.0155559	23.4785	0.0332346	24.621	0.141422	25.4405	0.219911	23.254	0.224861	8	CORE	1	1	1	1		1	1	1	1
hsa-miR-34a-000426	miR		21.86	21.586	22.773	22.588	22.597	22.683	23.408	23.155	23.009	22.96	23.537	23.426	23.759	23.954	23.59	23.622		21.723	0.193747	22.6805	0.130816	22.64	0.0608115	23.2815	0.178898	22.9845	0.0346494	23.4815	0.0784889	23.8565	0.137886	23.606	0.0226271	8	CORE	1	1	1	1		1	1	1	1
hsa-miR-374a-000563	miR		24	22.669	23.966	23.723	24.318	23.589	24.569	22.968	23.942	24.213	24.816	25.033	25.66	25.278	26.063	25.719		23.3345	0.941159	23.8445	0.171827	23.9535	0.515481	23.7685	1.13208	24.0775	0.191626	24.9245	0.153443	25.469	0.270115	25.891	0.243245	8	CORE	1	1	1	1		1	1	1	1
hsa-mir-376a-000565	miR		27.676	28.468	27.119	29.734	32.331	30.057	28.92	29.661	28.278	29.281	32.011	31.479	30.059	32.035	32.406	29.727		28.072	0.560028	28.4265	1.84908	31.194	1.60796	29.2905	0.523966	28.7795	0.709228	31.745	0.376182	31.047	1.39724	31.0665	1.89434	4		1	1	0	1		1	0	0	0
hsa-mir-432*-001027	miR	Absent_poolB	UND	UND	UND	UND	UND	UND	UND	UND	UND	UND	UND	UND	UND	UND	UND	UND		-		-		-		-		-		-		-		-		0		0	0	0	0		0	0	0	0
hsa-mir-484-001821	miR		21.603	21.691	22.566	22.346	23.362	23.48	22.087	21.951	22.002	22.083	22.55	22.496	23.069	23.333	24.053	24.087		21.647	0.0622249	22.456	0.155563	23.421	0.0834386	22.019	0.0961663	22.0425	0.0572752	22.523	0.038183	23.201	0.186676	24.07	0.0240419	8	CORE	1	1	1	1		1	1	1	1
hsa-mir-486-5p-001278	miR		UND	UND	UND	UND	UND	UND	UND	UND	UND	UND	UND	UND	UND	UND	UND	UND		-		-		-		-		-		-		-		-		0		0	0	0	0		0	0	0	0
hsa-mir-566-001533	miR	Absent_poolB	UND	UND	UND	UND	UND	UND	UND	UND	UND	UND	UND	UND	UND	UND	UND	UND		-		-		-		-		-		-		-		-		0		0	0	0	0		0	0	0	0
hsa-mir-92a-000431	miR		22.41	21.446	22.232	22.332	22.733	22.839	23.829	21.227	22.26	22.094	22.636	22.038	22.68	23.103	21.85	21.737		21.928	0.681651	22.282	0.0707109	22.786	0.074954	22.528	1.83989	22.177	0.11738	22.337	0.42285	22.8915	0.299106	21.7935	0.0799037	8	CORE	1	1	1	1		1	1	1	1
hsa-mir-98-000577	miR		20.694	23.192	23.841	20.665	22.839	29.673	26.229	24.137	26.548	25.847	25.687	26.558	UND	UND	26.021	25.622		21.943	1.76635	22.253	2.24577	26.256	4.83237	25.183	1.47927	26.1975	0.495682	26.1225	0.61589	-		25.8215	0.282136	7		1	1	1	1		1	1	0	1
# of detected																																						41	41	37	41		39	35	36	37
median Ct																				22.0595		22.6805		23.421		22.447		22.9845		23.4815		23.8565		23.254
median Stdev																					0.34719		0.171827		0.174655		0.142835		0.121622		0.138594		0.132937		0.114552

## Sheet: Summary of LSI PROTOCOL
Sample_196T	200T		100T		50T		REF_T
# of detected	41		41		37		41
% of Det	0.931818		0.931818		0.840909		0.931818
median Ct	22.0595		22.6805		23.421		22.447
median Stdev	0.34719		0.171827		0.174655		0.142835
# of CORE	33		33		33		33
Sample_200N	200N		100N		50N		REF_N
# of detected	39		35		36		37
% of Det	0.886364		0.795455		0.818182		0.840909
median Ct	22.9845		23.4815		23.8565		23.254
median Stdev	0.121622		0.138594		0.132937		0.114552
# of CORE	33		33		33		33
