# Supplementary material for: miR-146 connects stem cell identity with metabolism and pharmacological resistance in breast cancer
Source: J Cell Biol. 2021 Apr 2;220(5):e202009053. doi: 10.1083/jcb.202009053 (PMC8025236; doi:10.1083/jcb.202009053)
Supplement: Table S2 — shows analysis of SC-specific miRNAs’ signature in the TCGA dataset. [file JCB_202009053_TableS2.xlsx]

## Sheet: TCGA tables
subtype RNA seq and Cell2015	N
01 LumA	456
02 LumB	185
03 Her2	70
04 Basal	149
05 Normal	26
	886
Count	LumA	LumB	Her2	Basal	Norm.-like
1. MaSC-like	8	16	5	53	4	86
2. Other	390	154	63	93	22	722
3. Diff-like	58	15	2	3	0	78
	456	185	70	149	26	886
Cell Chi^2
1. MaSC-like	29.7078	0.213302	0.473984	102.686	0.863595
2. Other	0.911729	0.0697961	0.622114	6.65203	0.0311688
3. Diff-like	7.94182	0.101651	2.81161	7.80349	2.28894
N	DF	-LogLike	RSquare (U)
886	8	71.4597	0.0634
Test	ChiSquare	Prob>ChiSq
Likelihood Ratio	142.919	<.0001
Pearson	163.179	<.0001
p53 status	DEL/MUT	WT	-
1. MaSC-like	65	20	1
2. Other	236	480	6
3. Diff-like	8	69	1
Cell Chi^2
1. MaSC-like	40.8584	22.4727	0.0643144
2. Other	0.991861	0.57461	0.041348
3. Diff-like	13.5558	7.13662	0.124161
N	DF	-LogLike	RSquare (U)
886	4	43.6769	0.071
Test	ChiSquare	Prob>ChiSq
Likelihood Ratio	87.354	<.0001
Pearson	85.82	<.0001
MYC STATUS	AMP	MUT	WT	-		MUT: D173H	MUT: E431K
1. MaSC-like	38	1	46	1	86	1	0
2. Other	141	1	574	6	722	0	1
3. Diff-like	10	0	67	1	78	0	0
					886
Cell Chi^2
1. MaSC-like	21.0573		6.41574	0.0643144		8.39939	0.0970655
2. Other	1.09996		0.358393	0.041348		0.814898	0.0420452
3. Diff-like	2.64887		0.702699	0.124161		0.0880361	0.0880361
N	DF	-LogLike	RSquare (U)
886	8	16.8935	0.0326
Test	ChiSquare	Prob>ChiSq
Likelihood Ratio	33.787	<.0001
Pearson	42.042	<.0001
ER status	Negative	Positive	-		NA	Indeterminate	Not Performed	Performed but Not Available
1. MaSC-like	45	28	2	75	0	0	2	0
2. Other	111	452	40	603	7	2	26	5
3. Diff-like	2	63	1	66	0	0	1	0
				744
1. MaSC-like	53.0667	13.0607
2. Other	2.27183	0.322166			0.705645	0.201613	0.291663	0.504032
3. Diff-like	10.3015	4.56614			0.310203	0.0886294	0.265055	0.221574
N	DF	-LogLike	RSquare (U)		0.620968	0.177419	0.961295	0.443548
744	10	41.046	0.0708
Test	ChiSquare	Prob>ChiSq
Likelihood Ratio	82.092	<.0001
Pearson	88.381	<.0001
PgR status	Negative	Positive	-		NA	Indeterminate	Not Performed	Performed but Not Available
1. MaSC-like	50	22	3	75	0	1	2	0
2. Other	167	394	42	603	7	3	27	5
3. Diff-like	8	57	1	66	0	0	1	0
				744
1. MaSC-like	32.9037	13.8321			0.705645	0.883226	0.34686	0.504032
2. Other	1.29358	0.295372			0.310203	0.0180549	0.296606	0.221574
3. Diff-like	7.16614	5.39116			0.620968	0.354839	1.03705	0.443548
N	DF	-LogLike	RSquare (U)
744	10	32.9683	0.0501
Test	ChiSquare	Prob>ChiSq
Likelihood Ratio	65.937	<.0001
Pearson	66.625	<.0001
