# Supplementary material for: miR-146 connects stem cell identity with metabolism and pharmacological resistance in breast cancer
Source: J Cell Biol. 2021 Apr 2;220(5):e202009053. doi: 10.1083/jcb.202009053 (PMC8025236; doi:10.1083/jcb.202009053)
Supplement: Table S3 — shows analysis of SC-specific miRNAs’ signature in the METABRIC dataset. [file JCB_202009053_TableS3.xlsx]

## Sheet: METABRIC tables
miRNA signature (miR146+let-7a+331)
	G3-ER-	G1-ER+		Cell Chi2
Cluster A	146	16	162	11.01
OTHERS	74	85	159
total	220	101	328
Test	ChiSquare	Prob>ChiSq
Likelihood Ratio	75.71	<0.0001
Pearson	70.68	<0.0001
	ER-neg	ER-pos		Cell Chi2
Cluster A	184	223	407	94.7	p<0.001
OTHERS	90	727	817
total	274	950	1224
Test		Prob>ChiSq
Likelihood Ratio	174.48	<.0001
Pearson	182.8	<.0001
	PR-neg	PR-pos		Cell Chi2
Cluster A	280	127	407	45.99	p<0.001
OTHERS	283	534	817
total	563	661	438
Test		Prob>ChiSq
Likelihood Ratio	129.47	<.0001
Pearson	127.6	<.0001
PAM50	LumA	LumB	HER2	Basal	Normal-like	total	CELL CHI2
Cluster A	114	72	49	131	41	407
OTHERS	424	272	56	39	26	817
total	538	344	105	170	67	1224
Test	ChiSquare	Prob>ChiSq
Likelihood Ratio	230.422	<.0001
Pearson	237.87	<.0001
