# Supplementary material for: miR-146 connects stem cell identity with metabolism and pharmacological resistance in breast cancer
Source: J Cell Biol. 2021 Apr 2;220(5):e202009053. doi: 10.1083/jcb.202009053 (PMC8025236; doi:10.1083/jcb.202009053)
Supplement: Table S4 — shows a list of pathways regulated by miR-146 in SC-like cells. [file JCB_202009053_TableS4.xlsx]

## Sheet: 146 Regulated Functions SCs
order	Gene Set Name	GROUP	class	# Genes in Gene Set (K)	k/K	PVAL (-loG10)	146_TG (#)	% of miR146 TGs	selection	GROUP	Complete set name	Description	order
1	DNA_REPAIR	HALLMARK	01 DNA synthesis and repair	150	0.1867	12.2299	5	0.18	***	146_LOW	REACTOME_DNA_REPAIR	Genes involved in DNA Repair	1
2	DNA_REPLICATION	KEGG	01 DNA synthesis and repair	36	0.4444	13.6576	1	0.06	***	146_LOW	GO_DNA_REPLICATION	The cellular metabolic process in which a cell duplicates one or more molecules of DNA. DNA replication begins when specific sequences, known as origins of replication, are recognized and bound by initiation proteins, and ends when the original DNA molecule has been completely duplicated and the copies topologically separated. The unit of replication usually corresponds to the genome of the cell,…	2
3	DNA_REPLICATION	REACTOME	01 DNA synthesis and repair	192	0.4479	71.1002	9	0.11	***	146_LOW	GO_DNA_REPLICATION	The cellular metabolic process in which a cell duplicates one or more molecules of DNA. DNA replication begins when specific sequences, known as origins of replication, are recognized and bound by initiation proteins, and ends when the original DNA molecule has been completely duplicated and the copies topologically separated. The unit of replication usually corresponds to the genome of the cell,…	3
4	CHROMOSOME_MAINTENANCE	REACTOME	01 DNA synthesis and repair	122	0.459	47.1707	3	0.05	***	146_LOW	REACTOME_CHROMOSOME_MAINTENANCE	Genes involved in Chromosome Maintenance	4
5	S_PHASE	REACTOME	01 DNA synthesis and repair	109	0.4037	34.1925	4	0.09	***	146_LOW	REACTOME_S_PHASE	Genes involved in S Phase	5
6	CELLULAR_RESPONSE_TO_DNA_DAMAGE_STIMULUS	GO	01 DNA synthesis and repair	720	0.2014	65.585	16	0.11	Valid	146_LOW	GO_CELLULAR_RESPONSE_TO_DNA_DAMAGE_STIMULUS	Any process that results in a change in state or activity of a cell (in terms of movement, secretion, enzyme production, gene expression, etc.) as a result of a stimulus indicating damage to its DNA from environmental insults or errors during metabolism.	6
7	DNA_REPAIR	GO	01 DNA synthesis and repair	480	0.2396	60.3575	14	0.12	Valid	146_LOW	REACTOME_DNA_REPAIR	Genes involved in DNA Repair	7
8	DNA_CONFORMATION_CHANGE	GO	01 DNA synthesis and repair	273	0.3297	60.3565	7	0.08	Valid	146_LOW	GO_DNA_CONFORMATION_CHANGE	A cellular process that results in a change in the spatial configuration of a DNA molecule. A conformation change can bend DNA, or alter the, twist, writhe, or linking number of a DNA molecule.	8
9	DNA_PACKAGING	GO	01 DNA synthesis and repair	194	0.3454	46.5214	5	0.08	Valid	146_LOW	GO_DNA_PACKAGING	Any process in which DNA and associated proteins are formed into a compact, orderly structure.	9
10	DNA_REPLICATION	GO	01 DNA synthesis and repair	208	0.3173	43.1451	8	0.12	Valid	146_LOW	GO_DNA_REPLICATION	The cellular metabolic process in which a cell duplicates one or more molecules of DNA. DNA replication begins when specific sequences, known as origins of replication, are recognized and bound by initiation proteins, and ends when the original DNA molecule has been completely duplicated and the copies topologically separated. The unit of replication usually corresponds to the genome of the cell,…	10
11	MISMATCH_REPAIR	KEGG	01 DNA synthesis and repair	23	0.3478	6.12321	1	0.13	Valid	146_LOW	KEGG_MISMATCH_REPAIR	Mismatch repair	11
12	NUCLEOTIDE_EXCISION_REPAIR	KEGG	01 DNA synthesis and repair	44	0.2273	5.59517	1	0.1	Valid	146_LOW	KEGG_NUCLEOTIDE_EXCISION_REPAIR	Nucleotide excision repair	12
13	SYNTHESIS_OF_DNA	REACTOME	01 DNA synthesis and repair	92	0.3913	27.5229	4	0.11	Valid	146_LOW	REACTOME_SYNTHESIS_OF_DNA	Genes involved in Synthesis of DNA	13
14	DNA_REPAIR	REACTOME	01 DNA synthesis and repair	112	0.2946	20.757	5	0.15	Valid	146_LOW	REACTOME_DNA_REPAIR	Genes involved in DNA Repair	14
15	DNA_STRAND_ELONGATION	REACTOME	01 DNA synthesis and repair	30	0.5667	16.7959	2	0.12	Valid	146_LOW	REACTOME_DNA_STRAND_ELONGATION	Genes involved in DNA strand elongation	15
16	ORC1_REMOVAL_FROM_CHROMATIN	REACTOME	01 DNA synthesis and repair	67	0.3284	15.1891	2	0.09	Valid	146_LOW	REACTOME_ORC1_REMOVAL_FROM_CHROMATIN	Genes involved in Orc1 removal from chromatin	16
17	ASSEMBLY_OF_THE_PRE_REPLICATIVE_COMPLEX	REACTOME	01 DNA synthesis and repair	65	0.3231	14.3675	2	0.1	Valid	146_LOW	REACTOME_ASSEMBLY_OF_THE_PRE_REPLICATIVE_COMPLEX	Genes involved in Assembly of the pre-replicative complex	17
18	APOPTOSIS	REACTOME	02 cell death	148	0.223	16.6946	4	0.12	Valid	146_LOW	REACTOME_APOPTOSIS	Genes involved in Apoptosis	18
19	GRAESSMANN_APOPTOSIS_BY_DOXORUBICIN_DN	PERTURBATION	02 cell death	1781	0.1684	117.462	32	0.11	Valid	146_LOW	GRAESSMANN_APOPTOSIS_BY_DOXORUBICIN_DN	Genes down-regulated in ME-A cells (breast cancer) undergoing apoptosis in response to doxorubicin [PubChem=31703].	19
20	CELLULAR_RESPONSE_TO_STRESS	GO	03 stress or response	1565	0.1393	68.1524	22	0.1	Valid	146_LOW	GO_CELLULAR_RESPONSE_TO_STRESS	Any process that results in a change in state or activity of a cell (in terms of movement, secretion, enzyme production, gene expression, etc.) as a result of a stimulus indicating the organism is under stress. The stress is usually, but not necessarily, exogenous (e.g. temperature, humidity, ionizing radiation).	20
21	CELL_CYCLE	GO	04 cell cycle and mitosis	1316	0.2226	148.4	25	0.09	***	146_LOW	REACTOME_CELL_CYCLE	Genes involved in Cell Cycle	21
22	CELL_CYCLE_PROCESS	GO	04 cell cycle and mitosis	1081	0.2424	141.613	21	0.08	***	146_LOW	GO_CELL_CYCLE_PROCESS	The cellular process that ensures successive accurate and complete genome replication and chromosome segregation.	22
23	MITOTIC_CELL_CYCLE	GO	04 cell cycle and mitosis	766	0.2872	134.928	20	0.09	***	146_LOW	GO_MITOTIC_CELL_CYCLE	Progression through the phases of the mitotic cell cycle, the most common eukaryotic cell cycle, which canonically comprises four successive phases called G1, S, G2, and M and includes replication of the genome and the subsequent segregation of chromosomes into daughter cells. In some variant cell cycles nuclear replication or nuclear division may not be followed by cell division, or G1 and G2 ph…	23
24	CHROMOSOME_ORGANIZATION	GO	04 cell cycle and mitosis	1009	0.2329	122.316	20	0.09	***	146_LOW	GO_CHROMOSOME_ORGANIZATION	A process that is carried out at the cellular level that results in the assembly, arrangement of constituent parts, or disassembly of chromosomes, structures composed of a very long molecule of DNA and associated proteins that carries hereditary information. This term covers covalent modifications at the molecular level as well as spatial relationships among the major components of a chromosome.	24
25	MITOTIC_NUCLEAR_DIVISION	GO	04 cell cycle and mitosis	361	0.338	83.3526	13	0.11	***	146_LOW	GO_MITOTIC_NUCLEAR_DIVISION	A cell cycle process comprising the steps by which the nucleus of a eukaryotic cell divides; the process involves condensation of chromosomal DNA into a highly compacted form. Canonically, mitosis produces two daughter nuclei whose chromosome complement is identical to that of the mother cell.	25
26	E2F_TARGETS	HALLMARK	04 cell cycle and mitosis	200	0.56	106.967	15	0.13	***	146_LOW	HALLMARK_E2F_TARGETS	Genes encoding cell cycle related targets of E2F transcription factors.	26
27	G2M_CHECKPOINT	HALLMARK	04 cell cycle and mitosis	200	0.485	84.4498	9	0.09	***	146_LOW	HALLMARK_G2M_CHECKPOINT	Genes involved in the G2/M checkpoint, as in progression through the cell division cycle.	27
28	MITOTIC_SPINDLE	HALLMARK	04 cell cycle and mitosis	200	0.205	19.1296	4	0.1	***	146_LOW	HALLMARK_MITOTIC_SPINDLE	Genes important for mitotic spindle assembly.	28
29	CELL_CYCLE	KEGG	04 cell cycle and mitosis	128	0.3203	27.219	3	0.07	***	146_LOW	REACTOME_CELL_CYCLE	Genes involved in Cell Cycle	29
30	CELL_CYCLE	REACTOME	04 cell cycle and mitosis	421	0.361	109.063	13	0.09	***	146_LOW	REACTOME_CELL_CYCLE	Genes involved in Cell Cycle	30
31	CELL_CYCLE_MITOTIC	REACTOME	04 cell cycle and mitosis	325	0.3569	82.3354	11	0.1	***	146_LOW	REACTOME_CELL_CYCLE_MITOTIC	Genes involved in Cell Cycle, Mitotic	31
32	MITOTIC_M_M_G1_PHASES	REACTOME	04 cell cycle and mitosis	172	0.4477	63.6556	8	0.1	***	146_LOW	REACTOME_MITOTIC_M_M_G1_PHASES	Genes involved in Mitotic M-M/G1 phases	32
33	MITOTIC_PROMETAPHASE	REACTOME	04 cell cycle and mitosis	87	0.5057	39.5638	5	0.11	***	146_LOW	REACTOME_MITOTIC_PROMETAPHASE	Genes involved in Mitotic Prometaphase	33
34	MITOTIC_G1_G1_S_PHASES	REACTOME	04 cell cycle and mitosis	137	0.3796	38.6635	6	0.12	***	146_LOW	REACTOME_MITOTIC_G1_G1_S_PHASES	Genes involved in Mitotic G1-G1/S phases	34
35	G1_S_TRANSITION	REACTOME	04 cell cycle and mitosis	112	0.4018	34.8477	6	0.13	***	146_LOW	REACTOME_G1_S_TRANSITION	Genes involved in G1/S Transition	35
36	BENPORATH_CYCLING_GENES	PERTURBATION	04 cell cycle and mitosis	648	0.3009	123.405	11	0.06	***	146_LOW	BENPORATH_CYCLING_GENES	Genes showing cell-cycle stage-specific expression [PMID=12058064].	36
37	CELL_DIVISION	GO	04 cell cycle and mitosis	460	0.2739	73.6737	12	0.1	Valid	146_LOW	GO_CELL_DIVISION	The process resulting in division and partitioning of components of a cell to form more cells; may or may not be accompanied by the physical separation of a cell into distinct, individually membrane-bounded daughter cells.	37
38	REGULATION_OF_CELL_CYCLE	GO	04 cell cycle and mitosis	949	0.177	67.4123	12	0.07	Valid	146_LOW	GO_REGULATION_OF_CELL_CYCLE	Any process that modulates the rate or extent of progression through the cell cycle.	38
39	CHROMOSOME_SEGREGATION	GO	04 cell cycle and mitosis	272	0.3309	60.5157	10	0.11	Valid	146_LOW	GO_CHROMOSOME_SEGREGATION	The process in which genetic material, in the form of chromosomes, is organized into specific structures and then physically separated and apportioned to two or more sets. In eukaryotes, chromosome segregation begins with the condensation of chromosomes, includes chromosome separation, and ends when chromosomes have completed movement to the spindle poles.	39
40	SISTER_CHROMATID_SEGREGATION	GO	04 cell cycle and mitosis	176	0.4205	58.7122	8	0.11	Valid	146_LOW	GO_SISTER_CHROMATID_SEGREGATION	The cell cycle process in which sister chromatids are organized and then physically separated and apportioned to two or more sets.	40
41	NUCLEAR_CHROMOSOME_SEGREGATION	GO	04 cell cycle and mitosis	228	0.3465	54.9101	9	0.11	Valid	146_LOW	GO_NUCLEAR_CHROMOSOME_SEGREGATION	The process in which genetic material, in the form of nuclear chromosomes, is organized into specific structures and then physically separated and apportioned to two or more sets. Nuclear chromosome segregation begins with the condensation of chromosomes, includes chromosome separation, and ends when chromosomes have completed movement to the spindle poles.	41
42	CHROMATIN_ORGANIZATION	GO	04 cell cycle and mitosis	663	0.187	52.2503	8	0.07	Valid	146_LOW	GO_CHROMATIN_ORGANIZATION	Any process that results in the specification, formation or maintenance of the physical structure of eukaryotic chromatin.	42
43	REGULATION_OF_CELL_CYCLE_PROCESS	GO	04 cell cycle and mitosis	558	0.1918	46.1385	6	0.06	Valid	146_LOW	GO_REGULATION_OF_CELL_CYCLE_PROCESS	Any process that modulates a cellular process that is involved in the progression of biochemical and morphological phases and events that occur in a cell during successive cell replication or nuclear replication events.	43
44	REGULATION_OF_MITOTIC_CELL_CYCLE	GO	04 cell cycle and mitosis	468	0.2073	44.9245	8	0.08	Valid	146_LOW	REACTOME_REGULATION_OF_MITOTIC_CELL_CYCLE	Genes involved in Regulation of mitotic cell cycle	44
45	SISTER_CHROMATID_COHESION	GO	04 cell cycle and mitosis	111	0.4595	43.0348	6	0.12	Valid	146_LOW	GO_SISTER_CHROMATID_COHESION	The cell cycle process in which the sister chromatids of a replicated chromosome are associated with each other.	45
46	CHROMATIN_ASSEMBLY_OR_DISASSEMBLY	GO	04 cell cycle and mitosis	177	0.3446	42.3372	4	0.07	Valid	146_LOW	GO_CHROMATIN_ASSEMBLY_OR_DISASSEMBLY	The formation or destruction of chromatin structures.	46
47	CELL_CYCLE_PHASE_TRANSITION	GO	04 cell cycle and mitosis	255	0.2745	41.0348	6	0.09	Valid	146_LOW	GO_CELL_CYCLE_PHASE_TRANSITION	The cell cycle process by which a cell commits to entering the next cell cycle phase.	47
48	CELL_CYCLE_CHECKPOINTS	REACTOME	04 cell cycle and mitosis	124	0.3387	28.9914	6	0.14	Valid	146_LOW	REACTOME_CELL_CYCLE_CHECKPOINTS	Genes involved in Cell Cycle Checkpoints	48
49	REGULATION_OF_MITOTIC_CELL_CYCLE	REACTOME	04 cell cycle and mitosis	85	0.3765	23.9172	4	0.13	Valid	146_LOW	REACTOME_REGULATION_OF_MITOTIC_CELL_CYCLE	Genes involved in Regulation of mitotic cell cycle	49
50	M_G1_TRANSITION	REACTOME	04 cell cycle and mitosis	81	0.3704	22.2197	3	0.1	Valid	146_LOW	REACTOME_M_G1_TRANSITION	Genes involved in M/G1 Transition	50
51	CYCLIN_E_ASSOCIATED_EVENTS_DURING_G1_S_TRANSITION_	REACTOME	04 cell cycle and mitosis	65	0.3538	16.6778	2	0.09	Valid	146_LOW	REACTOME_CYCLIN_E_ASSOCIATED_EVENTS_DURING_G1_S_TRANSITION_	Genes involved in Cyclin E associated events during G1/S transition	51
52	APC_C_CDC20_MEDIATED_DEGRADATION_OF_MITOTIC_PROTEINS	REACTOME	04 cell cycle and mitosis	73	0.3288	16.5214	4	0.17	Valid	146_LOW	REACTOME_APC_C_CDC20_MEDIATED_DEGRADATION_OF_MITOTIC_PROTEINS	Genes involved in APC/C:Cdc20 mediated degradation of mitotic proteins	52
53	G2_M_CHECKPOINTS	REACTOME	04 cell cycle and mitosis	45	0.4222	15.5867	3	0.16	Valid	146_LOW	REACTOME_G2_M_CHECKPOINTS	Genes involved in G2/M Checkpoints	53
54	FISCHER_G2_M_CELL_CYCLE	PERTURBATION	04 cell cycle and mitosis	225	0.5067	102.144	8	0.07	Valid	146_LOW	FISCHER_G2_M_CELL_CYCLE	Cell cycle genes with peak expression in G2/M check point.	54
55	CHANG_CYCLING_GENES	PERTURBATION	04 cell cycle and mitosis	148	0.6014	88.8827	4	0.05	Valid	146_LOW	CHANG_CYCLING_GENES	Fibroblast serum response genes showing periodic expression during the cell cycle; excluded from the core serum response signature.	55
56	WONG_EMBRYONIC_STEM_CELL_CORE	PERTURBATION	06 signalling - Cancer	335	0.4597	129.963	21	0.14	***	146_LOW	WONG_EMBRYONIC_STEM_CELL_CORE	The 'core ESC-like gene module': genes coordinately up-regulated in a compendium of mouse embryonic stem cells (ESC) which are shared with the human ESC-like module.	56
57	MYC_TARGETS_V1	HALLMARK	06 signalling - Cancer	200	0.42	66.5654	9	0.11	***	146_LOW	HALLMARK_MYC_TARGETS_V1	A subgroup of genes regulated by MYC - version 1 (v1).	57
58	MYC_TARGETS_V2	HALLMARK	06 signalling - Cancer	58	0.6897	43.8125	2	0.05	***	146_LOW	HALLMARK_MYC_TARGETS_V2	A subgroup of genes regulated by MYC - version 2 (v2).	58
59	WEI_MYCN_TARGETS_WITH_E_BOX	PERTURBATION	06 signalling - Cancer	795	0.3874	236.86	40	0.13	***	146_LOW	WEI_MYCN_TARGETS_WITH_E_BOX	Genes whose promoters contain E-box motifs and whose expression changed in MYCN-3 cells (neuroblastoma) upon induction of MYCN [GeneID=4613].	59
60	MTORC1_SIGNALING	HALLMARK	06 signalling - Cancer	200	0.26	29.3635	4	0.08	***	146_LOW	HALLMARK_MTORC1_SIGNALING	Genes up-regulated through activation of mTORC1 complex.	60
61	P53_SIGNALING_PATHWAY	KEGG	06 signalling - Cancer	69	0.2029	6.92812	2	0.14	***	146_LOW	KEGG_P53_SIGNALING_PATHWAY	p53 signaling pathway	61
62	PUJANA_BRCA1_PCC_NETWORK	PERTURBATION	06 signalling - Cancer	1652	0.2627	258.693	46	0.11	***	146_LOW	PUJANA_BRCA1_PCC_NETWORK	Genes constituting the BRCA1-PCC network of transcripts whose expression positively correlated (Pearson correlation coefficient, PCC >= 0.4) with that of BRCA1 [GeneID=672] across a compendium of normal tissues.	62
63	PUJANA_CHEK2_PCC_NETWORK	PERTURBATION	06 signalling - Cancer	779	0.3838	228.185	33	0.11	***	146_LOW	PUJANA_CHEK2_PCC_NETWORK	Genes constituting the CHEK2-PCC network of transcripts whose expression positively correlates (Pearson correlation coefficient, PCC >= 0.4) with that of CHEK2 [GeneID=11200].	63
64	MANALO_HYPOXIA_DN	PERTURBATION	06 signalling - Cancer	289	0.5882	168.267	16	0.09	***	146_LOW	MANALO_HYPOXIA_DN	Genes down-regulated in response to both hypoxia and overexpression of an active form of HIF1A [GeneID=3091].	64
65	MUELLER_PLURINET	PERTURBATION	06 signalling - Cancer	299	0.4114	96.2277	15	0.12	Valid	146_LOW	MUELLER_PLURINET	Genes constituting the PluriNet protein-protein network shared by the pluripotent cells (embryonic stem cells, embryonical carcinomas and induced pluripotent cells).	65
66	DANG_BOUND_BY_MYC	PERTURBATION	06 signalling - Cancer	1103	0.2076	107.81	24	0.11	Valid	146_LOW	DANG_BOUND_BY_MYC	Genes whose promoters are bound by MYC [GeneID=4609], according to MYC Target Gene Database.	66
67	PUJANA_ATM_PCC_NETWORK	PERTURBATION	06 signalling - Cancer	1442	0.19	119.979	36	0.13	Valid	146_LOW	PUJANA_ATM_PCC_NETWORK	Genes constituting the ATM-PCC network of transcripts whose expression positively correlated (Pearson correlation coefficient, PCC >= 0.4) with that of ATM [GeneID=472] across a compendium of normal tissues.	67
68	BLUM_RESPONSE_TO_SALIRASIB_DN	PERTURBATION	06 signalling - Cancer	342	0.4269	117.282	12	0.08	Valid	146_LOW	BLUM_RESPONSE_TO_SALIRASIB_DN	Selected genes down-regulated in response to the Ras inhibitor salirasib [PubChem=5469318] in a panel of cancer cell lines with constantly active HRAS [GeneID=3265].	68
69	PUJANA_BRCA2_PCC_NETWORK	PERTURBATION	06 signalling - Cancer	423	0.3546	106.266	17	0.11	Valid	146_LOW	PUJANA_BRCA2_PCC_NETWORK	Genes constituting the BRCA2-PCC network of transcripts whose expression positively correlated (Pearson correlation coefficient, PCC >= 0.4) with that of BRCA2 [GeneID=675] across a compendium of normal tissues.	69
70	JOHNSTONE_PARVB_TARGETS_3_DN	PERTURBATION	11 breast and breast cancer	918	0.2963	172.194	30	0.11	***	146_LOW	JOHNSTONE_PARVB_TARGETS_3_DN	Genes down-regulated upon overexpression of PARVB [GeneID=29780] in MDA-MB-231 cells (breast cancer) cultured in 3D Matrigel only.	70
71	DUTERTRE_ESTRADIOL_RESPONSE_24HR_UP	PERTURBATION	11 breast and breast cancer	324	0.534	161.056	10	0.06	***	146_LOW	DUTERTRE_ESTRADIOL_RESPONSE_24HR_UP	Genes up-regulated in MCF7 cells (breast cancer) at 24 h of estradiol [PubChem=5757] treatment.	71
72	SOTIRIOU_BREAST_CANCER_GRADE_1_VS_3_UP	PERTURBATION	11 breast and breast cancer	151	0.7616	134.085	10	0.09	***	146_LOW	SOTIRIOU_BREAST_CANCER_GRADE_1_VS_3_UP	Up-regulated genes whose expression correlated with histologic grade of invasive breast cancer tumors: comparison of grade 1 vs grade 3.	72
73	PATHWAYS_IN_CANCER	KEGG	11 breast and breast cancer	328	0.0976	6.51856	3	0.09	Valid	146_LOW	KEGG_PATHWAYS_IN_CANCER	Pathways in cancer	73
74	FOURNIER_ACINAR_DEVELOPMENT_LATE_2	PERTURBATION	11 breast and breast cancer	277	0.4585	106.754	19	0.15	Valid	146_LOW	FOURNIER_ACINAR_DEVELOPMENT_LATE_2	Genes identified by method 2 as coordinately down-regulated late in HMEC cells (mammary epithelium) during acinar development in vitro.	74
75	FUJII_YBX1_TARGETS_DN	PERTURBATION	11 breast and breast cancer	202	0.495	88.2255	8	0.08	Valid	146_LOW	FUJII_YBX1_TARGETS_DN	Genes down-regulated in MCF-7 cells (breast cancer) after knockdown of YBX1 [GeneID=4904] by RNAi.	75
76	DNA_METABOLIC_PROCESS	GO	12 metabolism	758	0.2269	86.7167	20	0.12	***	146_LOW	GO_DNA_METABOLIC_PROCESS	Any cellular metabolic process involving deoxyribonucleic acid. This is one of the two main types of nucleic acid, consisting of a long, unbranched macromolecule formed from one, or more commonly, two, strands of linked deoxyribonucleotides.	76
77	PYRIMIDINE_METABOLISM	KEGG	12 metabolism	98	0.3265	21.6904	6	0.19	***	146_LOW	KEGG_PYRIMIDINE_METABOLISM	Pyrimidine metabolism	77
78	PURINE_METABOLISM	KEGG	12 metabolism	159	0.2138	16.5817	9	0.27	***	146_LOW	KEGG_PURINE_METABOLISM	Purine metabolism	78
79	ONE_CARBON_POOL_BY_FOLATE	KEGG	12 metabolism	17	0.4118	6.00174	4	0.57	***	146_LOW	KEGG_ONE_CARBON_POOL_BY_FOLATE	One carbon pool by folate	79
80	GLYCOLYSIS	HALLMARK	12 metabolism	200	0.125	7.25964	3	0.12	***	146_LOW	HALLMARK_GLYCOLYSIS	Genes encoding proteins involved in glycolysis and gluconeogenesis.	80
81	FATTY_ACID_METABOLISM	HALLMARK	12 metabolism	158	0.1203	5.42713	1	0.05	***	146_LOW	HALLMARK_FATTY_ACID_METABOLISM	Genes encoding proteins involved in metabolism of fatty acids.	81
82	N_GLYCAN_BIOSYNTHESIS	KEGG	12 metabolism	46	0.2391	6.33536	3	0.27	***	146_LOW	KEGG_N_GLYCAN_BIOSYNTHESIS	N-Glycan biosynthesis	82
83	PROTEASOME	KEGG	12 metabolism	48	0.2917	9.13077	2	0.14	***	146_LOW	KEGG_PROTEASOME	Proteasome	83
84	ORGANONITROGEN_COMPOUND_BIOSYNTHETIC_PROCESS	GO	12 metabolism	1024	0.1631	61.6364	23	0.14	Valid	146_LOW	GO_ORGANONITROGEN_COMPOUND_BIOSYNTHETIC_PROCESS	The chemical reactions and pathways resulting in the formation of organonitrogen compound.	84
85	RIBOSOME_BIOGENESIS	GO	12 metabolism	308	0.3084	60.6968	9	0.1	Valid	146_LOW	GO_RIBOSOME_BIOGENESIS	A cellular process that results in the biosynthesis of constituent macromolecules, assembly, and arrangement of constituent parts of ribosome subunits; includes transport to the sites of protein synthesis.	85
86	ORGANONITROGEN_COMPOUND_METABOLIC_PROCESS	GO	12 metabolism	1796	0.1242	60.5719	27	0.12	Valid	146_LOW	GO_ORGANONITROGEN_COMPOUND_METABOLIC_PROCESS	The chemical reactions and pathways involving organonitrogen compound.	86
87	SINGLE_ORGANISM_BIOSYNTHETIC_PROCESS	GO	12 metabolism	1340	0.141	59.6308	24	0.13	Valid	146_LOW	GO_SINGLE_ORGANISM_BIOSYNTHETIC_PROCESS	A biosynthetic process - chemical reactions and pathways resulting in the formation of substances - involving a single organism.	87
88	AMIDE_BIOSYNTHETIC_PROCESS	GO	12 metabolism	507	0.2071	48.5918	13	0.12	Valid	146_LOW	GO_AMIDE_BIOSYNTHETIC_PROCESS	The chemical reactions and pathways resulting in the formation of an amide, any derivative of an oxoacid in which an acidic hydroxy group has been replaced by an amino or substituted amino group.	88
89	CELLULAR_AMIDE_METABOLIC_PROCESS	GO	12 metabolism	727	0.1664	45.4056	14	0.12	Valid	146_LOW	GO_CELLULAR_AMIDE_METABOLIC_PROCESS	The chemical reactions and pathways involving an amide, any derivative of an oxoacid in which an acidic hydroxy group has been replaced by an amino or substituted amino group, as carried out by individual cells.	89
90	CATABOLIC_PROCESS	GO	12 metabolism	1773	0.1089	43.5031	20	0.1	Valid	146_LOW	GO_CATABOLIC_PROCESS	The chemical reactions and pathways resulting in the breakdown of substances, including the breakdown of carbon compounds with the liberation of energy for use by the cell or organism.	90
91	CELLULAR_CATABOLIC_PROCESS	GO	12 metabolism	1322	0.1203	40.9626	16	0.1	Valid	146_LOW	GO_CELLULAR_CATABOLIC_PROCESS	The chemical reactions and pathways resulting in the breakdown of substances, carried out by individual cells.	91
92	PEPTIDE_METABOLIC_PROCESS	GO	12 metabolism	571	0.1769	40.2941	10	0.1	Valid	146_LOW	GO_PEPTIDE_METABOLIC_PROCESS	The chemical reactions and pathways involving peptides, compounds of two or more amino acids where the alpha carboxyl group of one is bound to the alpha amino group of another.	92
93	MACROMOLECULE_CATABOLIC_PROCESS	GO	12 metabolism	926	0.1371	38.4802	13	0.1	Valid	146_LOW	GO_MACROMOLECULE_CATABOLIC_PROCESS	The chemical reactions and pathways resulting in the breakdown of a macromolecule, any molecule of high relative molecular mass, the structure of which essentially comprises the multiple repetition of units derived, actually or conceptually, from molecules of low relative molecular mass.	93
94	METABOLISM_OF_PROTEINS	REACTOME	12 metabolism	518	0.1525	27.0904	10	0.13	Valid	146_LOW	REACTOME_METABOLISM_OF_PROTEINS	Genes involved in Metabolism of proteins	94
95	ANTIGEN_PROCESSING_UBIQUITINATION_PROTEASOME_DEGRADATION	REACTOME	12 metabolism	212	0.2028	19.8386	2	0.05	Valid	146_LOW	REACTOME_ANTIGEN_PROCESSING_UBIQUITINATION_PROTEASOME_DEGRADATION	Genes involved in Antigen processing: Ubiquitination & Proteasome degradation	95
96	APC_C_CDH1_MEDIATED_DEGRADATION_OF_CDC20_AND_OTHER_APC_C_CDH1_TARGETED_PROTEINS_IN_LATE_MITOSIS_EARLY_G1	REACTOME	12 metabolism	72	0.3194	15.5482	2	0.09	Valid	146_LOW	REACTOME_APC_C_CDH1_MEDIATED_DEGRADATION_OF_CDC20_AND_OTHER_APC_C_CDH1_TARGETED_PROTEINS_IN_LATE_MITOSIS_EARLY_G1	Genes involved in APC/C:Cdh1 mediated degradation of Cdc20 and other APC/C:Cdh1 targeted proteins in late mitosis/early G1	96
97	SCFSKP2_MEDIATED_DEGRADATION_OF_P27_P21	REACTOME	12 metabolism	56	0.3571	14.6819	2	0.1	Valid	146_LOW	REACTOME_SCFSKP2_MEDIATED_DEGRADATION_OF_P27_P21	Genes involved in SCF(Skp2)-mediated degradation of p27/p21	97
98	NCRNA_METABOLIC_PROCESS	GO	12 metabolism	533	0.2589	77.2676	12	0.09	Valid	146_LOW	GO_NCRNA_METABOLIC_PROCESS	The chemical reactions and pathways involving non-coding RNA transcripts (ncRNAs).	98
99	RRNA_METABOLIC_PROCESS	GO	12 metabolism	255	0.3098	50.6696	7	0.09	Valid	146_LOW	GO_RRNA_METABOLIC_PROCESS	The chemical reactions and pathways involving rRNA, ribosomal RNA, a structural constituent of ribosomes.	99
100	MRNA_METABOLIC_PROCESS	GO	12 metabolism	611	0.1817	45.4559	16	0.14	Valid	146_LOW	GO_MRNA_METABOLIC_PROCESS	The chemical reactions and pathways involving mRNA, messenger RNA, which is responsible for carrying the coded genetic 'message', transcribed from DNA, to sites of protein assembly at the ribosomes.	100
101	METABOLISM_OF_RNA	REACTOME	12 metabolism	330	0.1909	27.2055	9	0.14	Valid	146_LOW	REACTOME_METABOLISM_OF_RNA	Genes involved in Metabolism of RNA	101
102	METABOLISM_OF_NON_CODING_RNA	REACTOME	12 metabolism	49	0.4286	17.3233	3	0.14	Valid	146_LOW	REACTOME_METABOLISM_OF_NON_CODING_RNA	Genes involved in Metabolism of non-coding RNA	102
103	METABOLISM_OF_MRNA	REACTOME	12 metabolism	284	0.1514	14.9208	6	0.14	Valid	146_LOW	REACTOME_METABOLISM_OF_MRNA	Genes involved in Metabolism of mRNA	103
104	RNA_PROCESSING	GO	13 transcription	835	0.2263	95.3152	21	0.11	***	146_LOW	GO_RNA_PROCESSING	Any process involved in the conversion of one or more primary RNA transcripts into one or more mature RNA molecules.	104
105	RNA_POLYMERASE	KEGG	13 transcription	29	0.4138	9.9431	3	0.25	***	146_LOW	KEGG_RNA_POLYMERASE	RNA polymerase	105
106	TRANSCRIPTION	REACTOME	13 transcription	210	0.3333	47.3809	5	0.07	***	146_LOW	REACTOME_TRANSCRIPTION	Genes involved in Transcription	106
107	NCRNA_PROCESSING	GO	13 transcription	386	0.2824	65.1898	9	0.08	Valid	146_LOW	GO_NCRNA_PROCESSING	Any process that results in the conversion of one or more primary non-coding RNA (ncRNA) transcripts into one or more mature ncRNA molecules.	107
108	GENE_SILENCING	GO	13 transcription	212	0.2972	39.27	5	0.08	Valid	146_LOW	GO_GENE_SILENCING	Any process carried out at the cellular level that results in either long-term transcriptional repression via action on chromatin structure or RNA mediated, post-transcriptional repression of gene expression.	108
109	PROCESSING_OF_CAPPED_INTRON_CONTAINING_PRE_MRNA	REACTOME	13 transcription	140	0.3286	31.0146	6	0.13	Valid	146_LOW	REACTOME_PROCESSING_OF_CAPPED_INTRON_CONTAINING_PRE_MRNA	Genes involved in Processing of Capped Intron-Containing Pre-mRNA	109
110	MRNA_PROCESSING	REACTOME	13 transcription	161	0.2919	29.065	6	0.13	Valid	146_LOW	REACTOME_MRNA_PROCESSING	Genes involved in mRNA Processing	110
111	MRNA_SPLICING	REACTOME	13 transcription	111	0.2883	19.8268	5	0.16	Valid	146_LOW	REACTOME_MRNA_SPLICING	Genes involved in mRNA Splicing	111
112	REGULATION_OF_MRNA_STABILITY_BY_PROTEINS_THAT_BIND_AU_RICH_ELEMENTS	REACTOME	13 transcription	84	0.2857	14.9508	4	0.17	Valid	146_LOW	REACTOME_REGULATION_OF_MRNA_STABILITY_BY_PROTEINS_THAT_BIND_AU_RICH_ELEMENTS	Genes involved in Regulation of mRNA Stability by Proteins that Bind AU-rich Elements	112
113	PROTEIN_COMPLEX_SUBUNIT_ORGANIZATION	GO	14 cell structure	1527	0.1618	91.6861	20	0.08	***	146_LOW	GO_PROTEIN_COMPLEX_SUBUNIT_ORGANIZATION	Any process in which macromolecules aggregate, disaggregate, or are modified, resulting in the formation, disassembly, or alteration of a protein complex.	113
114	MACROMOLECULAR_COMPLEX_ASSEMBLY	GO	14 cell structure	1398	0.1667	88.9626	20	0.09	***	146_LOW	GO_MACROMOLECULAR_COMPLEX_ASSEMBLY	The aggregation, arrangement and bonding together of a set of macromolecules to form a complex.	114
115	ORGANELLE_FISSION	GO	14 cell structure	496	0.2823	83.8729	13	0.09	***	146_LOW	GO_ORGANELLE_FISSION	The creation of two or more organelles by division of one organelle.	115
116	SPLICEOSOME	KEGG	14 cell structure	128	0.2734	20.7799	4	0.11	***	146_LOW	KEGG_SPLICEOSOME	Spliceosome	116
117	CELLULAR_MACROMOLECULAR_COMPLEX_ASSEMBLY	GO	14 cell structure	727	0.2187	77.5302	15	0.09	Valid	146_LOW	GO_CELLULAR_MACROMOLECULAR_COMPLEX_ASSEMBLY	The aggregation, arrangement and bonding together of a set of macromolecules to form a complex, carried out at the cellular level.	117
118	RIBONUCLEOPROTEIN_COMPLEX_BIOGENESIS	GO	14 cell structure	440	0.2773	71.9914	13	0.11	Valid	146_LOW	GO_RIBONUCLEOPROTEIN_COMPLEX_BIOGENESIS	A cellular process that results in the biosynthesis of constituent macromolecules, assembly, and arrangement of constituent parts of a complex containing RNA and proteins. Includes the biosynthesis of the constituent RNA and protein molecules, and those macromolecular modifications that are involved in synthesis or assembly of the ribonucleoprotein complex.	118
119	PROTEIN_COMPLEX_BIOGENESIS	GO	14 cell structure	1132	0.1537	60.342	13	0.08	Valid	146_LOW	GO_PROTEIN_COMPLEX_BIOGENESIS	A cellular process that results in the biosynthesis of constituent macromolecules, assembly, and arrangement of constituent parts of a protein complex. Includes the synthesis of non-protein components, and those protein modifications that are involved in synthesis or assembly of the complex.	119
120	ESTABLISHMENT_OF_LOCALIZATION_IN_CELL	GO	14 cell structure	1676	0.1169	48.9031	21	0.11	Valid	146_LOW	GO_ESTABLISHMENT_OF_LOCALIZATION_IN_CELL	The directed movement of a substance or cellular entity, such as a protein complex or organelle, to a specific location within, or in the membrane of, a cell.	120
121	MITOCHONDRION_ORGANIZATION	GO	14 cell structure	594	0.1902	48.3665	8	0.07	Valid	146_LOW	GO_MITOCHONDRION_ORGANIZATION	A process that is carried out at the cellular level which results in the assembly, arrangement of constituent parts, or disassembly of a mitochondrion; includes mitochondrial morphogenesis and distribution, and replication of the mitochondrial genome as well as synthesis of new mitochondrial components.	121
122	PROTEIN_DNA_COMPLEX_SUBUNIT_ORGANIZATION	GO	14 cell structure	229	0.3188	47.8327	5	0.07	Valid	146_LOW	GO_PROTEIN_DNA_COMPLEX_SUBUNIT_ORGANIZATION	Any process in which macromolecules aggregate, disaggregate, or are modified, resulting in the formation, disassembly, or alteration of a protein-DNA complex.	122
123	REGULATION_OF_ORGANELLE_ORGANIZATION	GO	14 cell structure	1178	0.1324	45.4248	18	0.12	Valid	146_LOW	GO_REGULATION_OF_ORGANELLE_ORGANIZATION	Any process that modulates the frequency, rate or extent of a process involved in the formation, arrangement of constituent parts, or disassembly of an organelle.	123
124	CELLULAR_COMPONENT_DISASSEMBLY	GO	14 cell structure	515	0.1942	43.6308	11	0.11	Valid	146_LOW	GO_CELLULAR_COMPONENT_DISASSEMBLY	A cellular process that results in the breakdown of a cellular component.	124
125	REGULATION_OF_CELL_DEATH	GO	02 cell death	1472	207	0.1406	59.8239	14	0.07	146_HIGH	GO_REGULATION_OF_CELL_DEATH	Any process that modulates the rate or frequency of cell death. Cell death is the specific activation or halting of processes within a cell so that its vital functions markedly cease, rather than simply deteriorating gradually over time, which culminates in cell death.	125
126	APOPTOSIS	HALLMARK	02 cell death	161	40	0.2484	20.7986	4	0.1	146_HIGH	HALLMARK_APOPTOSIS	Genes mediating programmed cell death (apoptosis) by activation of caspases.	126
127	CELL_DEATH	GO	02 cell death	1001	140	0.1399	39.8477	8	0.06	146_HIGH	GO_CELL_DEATH	Any biological process that results in permanent cessation of all vital functions of a cell. A cell should be considered dead when any one of the following molecular or morphological criteria is met: (1) the cell has lost the integrity of its plasma membrane; (2) the cell, including its nucleus, has undergone complete fragmentation into discrete bodies (frequently referred to as apoptotic bodies)…	127
128	GRAESSMANN_APOPTOSIS_BY_DOXORUBICIN_UP	PERTURBATION	02 cell death	1142	196	0.1716	71.1101	10	0.05	146_HIGH	GRAESSMANN_APOPTOSIS_BY_DOXORUBICIN_UP	Genes up-regulated in ME-A cells (breast cancer) undergoing apoptosis in response to doxorubicin [PubChem=31703].	128
129	GRAESSMANN_APOPTOSIS_BY_DOXORUBICIN_DN	PERTURBATION	02 cell death	1781	190	0.1067	37.0953	16	0.08	146_HIGH	GRAESSMANN_APOPTOSIS_BY_DOXORUBICIN_DN	Genes down-regulated in ME-A cells (breast cancer) undergoing apoptosis in response to doxorubicin [PubChem=31703].	129
130	TNFA_SIGNALING_VIA_NFKB	HALLMARK	02 signalling -inflammation	200	70	0.35	46.9245	8	0.11	146_HIGH	HALLMARK_TNFA_SIGNALING_VIA_NFKB	Genes regulated by NF-kB in response to TNF [GeneID=7124].	130
131	INTERFERON_GAMMA_RESPONSE	HALLMARK	02 signalling -inflammation	200	40	0.2	17.1765	3	0.08	146_HIGH	HALLMARK_INTERFERON_GAMMA_RESPONSE	Genes up-regulated in response to IFNG [GeneID=3458].	131
132	NOD_LIKE_RECEPTOR_SIGNALING_PATHWAY	KEGG	02 signalling -inflammation	62	14	0.2258	7.15864	1	0.08	146_HIGH	KEGG_NOD_LIKE_RECEPTOR_SIGNALING_PATHWAY	NOD-like receptor signaling pathway	132
133	TOLL_LIKE_RECEPTOR_SIGNALING_PATHWAY	KEGG	02 signalling -inflammation	102	17	0.1667	6.49485	1	0.06	146_HIGH	KEGG_TOLL_LIKE_RECEPTOR_SIGNALING_PATHWAY	Toll-like receptor signaling pathway	133
134	RIG_I_LIKE_RECEPTOR_SIGNALING_PATHWAY	KEGG	02 signalling -inflammation	71	14	0.1972	6.38091	1	0.08	146_HIGH	KEGG_RIG_I_LIKE_RECEPTOR_SIGNALING_PATHWAY	RIG-I-like receptor signaling pathway	134
135	INTERFERON_ALPHA_BETA_SIGNALING	REACTOME	02 signalling -inflammation	64	18	0.2812	10.7328	1	0.06	146_HIGH	REACTOME_INTERFERON_ALPHA_BETA_SIGNALING	Genes involved in Interferon alpha/beta signaling	135
136	INTERFERON_SIGNALING	REACTOME	02 signalling -inflammation	159	26	0.1635	9.383	4	0.15	146_HIGH	REACTOME_INTERFERON_SIGNALING	Genes involved in Interferon Signaling	136
137	SIGNALING_BY_ILS	REACTOME	02 signalling -inflammation	107	21	0.1963	9.20066	3	0.14	146_HIGH	REACTOME_SIGNALING_BY_ILS	Genes involved in Signaling by Interleukins	137
138	INTERFERON_GAMMA_SIGNALING	REACTOME	02 signalling -inflammation	63	15	0.2381	7.95861	2	0.13	146_HIGH	REACTOME_INTERFERON_GAMMA_SIGNALING	Genes involved in Interferon gamma signaling	138
139	RIG_I_MDA5_MEDIATED_INDUCTION_OF_IFN_ALPHA_BETA_PATHWAYS	REACTOME	02 signalling -inflammation	73	15	0.2055	7.04048	2	0.13	146_HIGH	REACTOME_RIG_I_MDA5_MEDIATED_INDUCTION_OF_IFN_ALPHA_BETA_PATHWAYS	Genes involved in RIG-I/MDA5 mediated induction of IFN-alpha/beta pathways	139
140	INTERFERON_ALPHA_RESPONSE	HALLMARK	02 signalling -inflammation	97	18	0.1856	7.58336	1	0.06	146_HIGH	HALLMARK_INTERFERON_ALPHA_RESPONSE	Genes up-regulated in response to alpha interferon proteins.	140
141	ACTIVATED_TLR4_SIGNALLING	REACTOME	02 signalling -inflammation	93	15	0.1613	5.6216	1	0.07	146_HIGH	REACTOME_ACTIVATED_TLR4_SIGNALLING	Genes involved in Activated TLR4 signalling	141
142	TRIF_MEDIATED_TLR3_SIGNALING	REACTOME	02 signalling -inflammation	74	13	0.1757	5.37779	1	0.08	146_HIGH	REACTOME_TRIF_MEDIATED_TLR3_SIGNALING	Genes involved in TRIF mediated TLR3 signaling	142
143	POSITIVE_REGULATION_OF_RESPONSE_TO_STIMULUS	GO	03 stress or response	1929	248	0.1286	64.3439	16	0.07	146_HIGH	GO_POSITIVE_REGULATION_OF_RESPONSE_TO_STIMULUS	Any process that activates, maintains or increases the rate of a response to a stimulus. Response to stimulus is a change in state or activity of a cell or an organism (in terms of movement, secretion, enzyme production, gene expression, etc.) as a result of a stimulus.	143
144	CELLULAR_RESPONSE_TO_ORGANIC_SUBSTANCE	GO	03 stress or response	1848	232	0.1255	58.0915	19	0.08	146_HIGH	GO_CELLULAR_RESPONSE_TO_ORGANIC_SUBSTANCE	Any process that results in a change in state or activity of a cell (in terms of movement, secretion, enzyme production, gene expression, etc.) as a result of an organic substance stimulus.	144
145	CELLULAR_RESPONSE_TO_STRESS	GO	03 stress or response	1565	207	0.1323	55.327	13	0.06	146_HIGH	GO_CELLULAR_RESPONSE_TO_STRESS	Any process that results in a change in state or activity of a cell (in terms of movement, secretion, enzyme production, gene expression, etc.) as a result of a stimulus indicating the organism is under stress. The stress is usually, but not necessarily, exogenous (e.g. temperature, humidity, ionizing radiation).	145
146	HYPOXIA	HALLMARK	03 stress or response	200	44	0.22	20.5376	4	0.09	146_HIGH	HALLMARK_HYPOXIA	Genes up-regulated in response to low oxygen levels (hypoxia).	146
147	UV_RESPONSE_DN	HALLMARK	03 stress or response	144	30	0.2083	13.5622	3	0.1	146_HIGH	HALLMARK_UV_RESPONSE_DN	Genes down-regulated in response to ultraviolet (UV) radiation.	147
148	RESPONSE_TO_EXTERNAL_STIMULUS	GO	03 stress or response	1821	222	0.1219	53.2636	10	0.05	146_HIGH	GO_RESPONSE_TO_EXTERNAL_STIMULUS	Any process that results in a change in state or activity of a cell or an organism (in terms of movement, secretion, enzyme production, gene expression, etc.) as a result of an external stimulus.	148
149	REGULATION_OF_MULTICELLULAR_ORGANISMAL_DEVELOPMENT	GO	03 stress or response	1672	199	0.119	45.9508	10	0.05	146_HIGH	GO_REGULATION_OF_MULTICELLULAR_ORGANISMAL_DEVELOPMENT	Any process that modulates the frequency, rate or extent of multicellular organismal development.	149
150	RESPONSE_TO_OXYGEN_CONTAINING_COMPOUND	GO	03 stress or response	1381	178	0.1289	45.767	12	0.07	146_HIGH	GO_RESPONSE_TO_OXYGEN_CONTAINING_COMPOUND	Any process that results in a change in state or activity of a cell or an organism (in terms of movement, secretion, enzyme production, gene expression, etc.) as a result of an oxygen-containing compound stimulus.	150
151	POSITIVE_REGULATION_OF_MULTICELLULAR_ORGANISMAL_PROCESS	GO	03 stress or response	1395	177	0.1269	44.5482	10	0.06	146_HIGH	GO_POSITIVE_REGULATION_OF_MULTICELLULAR_ORGANISMAL_PROCESS	Any process that activates or increases the frequency, rate or extent of an organismal process, any of the processes pertinent to the function of an organism above the cellular level; includes the integrated processes of tissues and organs.	151
152	REGULATION_OF_RESPONSE_TO_STRESS	GO	03 stress or response	1468	180	0.1226	43.2343	16	0.09	146_HIGH	GO_REGULATION_OF_RESPONSE_TO_STRESS	Any process that modulates the frequency, rate or extent of a response to stress. Response to stress is a change in state or activity of a cell or an organism (in terms of movement, secretion, enzyme production, gene expression, etc.) as a result of a disturbance in organismal or cellular homeostasis, usually, but not necessarily, exogenous (e.g. temperature, humidity, ionizing radiation).	152
153	RESPONSE_TO_ENDOGENOUS_STIMULUS	GO	03 stress or response	1450	177	0.1221	42.2306	12	0.07	146_HIGH	GO_RESPONSE_TO_ENDOGENOUS_STIMULUS	Any process that results in a change in state or activity of a cell or an organism (in terms of movement, secretion, enzyme production, gene expression, etc.) as a result of a stimulus arising within the organism.	153
154	NEGATIVE_REGULATION_OF_RESPONSE_TO_STIMULUS	GO	03 stress or response	1360	168	0.1235	40.71	12	0.07	146_HIGH	GO_NEGATIVE_REGULATION_OF_RESPONSE_TO_STIMULUS	Any process that stops, prevents, or reduces the frequency, rate or extent of a response to a stimulus. Response to stimulus is a change in state or activity of a cell or an organism (in terms of movement, secretion, enzyme production, gene expression, etc.) as a result of a stimulus.	154
155	RESPONSE_TO_LIPID	GO	03 stress or response	888	127	0.143	37.1385	7	0.06	146_HIGH	GO_RESPONSE_TO_LIPID	Any process that results in a change in state or activity of a cell or an organism (in terms of movement, secretion, enzyme production, gene expression, etc.) as a result of a lipid stimulus.	155
156	POSITIVE_REGULATION_OF_DEVELOPMENTAL_PROCESS	GO	03 stress or response	1142	144	0.1261	35.8182	7	0.05	146_HIGH	GO_POSITIVE_REGULATION_OF_DEVELOPMENTAL_PROCESS	Any process that activates or increases the rate or extent of development, the biological process whose specific outcome is the progression of an organism over time from an initial condition (e.g. a zygote, or a young adult) to a later condition (e.g. a multicellular animal or an aged adult).	156
157	RESPONSE_TO_ABIOTIC_STIMULUS	GO	03 stress or response	1024	134	0.1309	35.0123	9	0.07	146_HIGH	GO_RESPONSE_TO_ABIOTIC_STIMULUS	Any process that results in a change in state or activity of a cell or an organism (in terms of movement, secretion, enzyme production, gene expression, etc.) as a result of an abiotic (non-living) stimulus.	157
158	UV_RESPONSE_UP	HALLMARK	03 stress or response	158	26	0.1646	9.44491	3	0.12	146_HIGH	HALLMARK_UV_RESPONSE_UP	Genes up-regulated in response to ultraviolet (UV) radiation.	158
159	REGULATION_OF_CELL_PROLIFERATION	GO	04 cell cycle and mitosis	1496	201	0.1344	54.7747	18	0.09	146_HIGH	GO_REGULATION_OF_CELL_PROLIFERATION	Any process that modulates the frequency, rate or extent of cell proliferation.	159
160	KRAS_SIGNALING_UP	HALLMARK	06 signalling - Cancer	200	33	0.165	11.8268	4	0.12	146_HIGH	HALLMARK_KRAS_SIGNALING_UP	Genes up-regulated by KRAS activation.	160
161	ESTROGEN_RESPONSE_LATE	HALLMARK	06 signalling - Cancer	200	33	0.165	11.8268	2	0.06	146_HIGH	HALLMARK_ESTROGEN_RESPONSE_LATE	Genes defining late response to estrogen.	161
162	ESTROGEN_RESPONSE_EARLY	HALLMARK	06 signalling - Cancer	200	30	0.15	9.76195	2	0.07	146_HIGH	HALLMARK_ESTROGEN_RESPONSE_EARLY	Genes defining early response to estrogen.	162
163	P53_SIGNALING_PATHWAY	KEGG	06 signalling - Cancer	69	21	0.3043	13.1624	2	0.1	146_HIGH	KEGG_P53_SIGNALING_PATHWAY	p53 signaling pathway	163
164	PHOSPHATIDYLINOSITOL_SIGNALING_SYSTEM	KEGG	06 signalling - Cancer	76	16	0.2105	7.62525	1	0.06	146_HIGH	KEGG_PHOSPHATIDYLINOSITOL_SIGNALING_SYSTEM	Phosphatidylinositol signaling system	164
165	ZWANG_TRANSIENTLY_UP_BY_1ST_EGF_PULSE_ONLY	PERTURBATION	06 signalling - Cancer	1839	312	0.1697	114.298	24	0.08	146_HIGH	ZWANG_TRANSIENTLY_UP_BY_1ST_EGF_PULSE_ONLY	Genes transiently induced only by the first pulse of EGF [GeneID =1950] in 184A1 cells (mammary epithelium).	165
166	PEREZ_TP53_TARGETS	PERTURBATION	06 signalling - Cancer	1174	232	0.1976	97.7122	15	0.07	146_HIGH	PEREZ_TP53_TARGETS	Genes up-regulated in the HMEC cells (primary mammary epithelium) upon expression of TP53 [GeneID=7157] off adenoviral vector.	166
167	FISCHER_DIRECT_P53_TARGETS_META_ANALYSIS	PERTURBATION	06 signalling - Cancer	298	126	0.4228	96.4559	7	0.06	146_HIGH	FISCHER_DIRECT_P53_TARGETS_META_ANALYSIS	Genes directly bound and regulated by TP53[GeneID=7157].	167
168	DUTERTRE_ESTRADIOL_RESPONSE_24HR_DN	PERTURBATION	06 signalling - Cancer	505	116	0.2297	55.4214	9	0.08	146_HIGH	DUTERTRE_ESTRADIOL_RESPONSE_24HR_DN	Genes down-regulated in MCF7 cells (breast cancer) at 24 h of estradiol [PubChem=5757] treatment.	168
169	ZWANG_EGF_INTERVAL_DN	PERTURBATION	06 signalling - Cancer	214	67	0.3131	41.3675	6	0.09	146_HIGH	ZWANG_EGF_INTERVAL_DN	Genes repressed in the time interval between two pulses of EGF [GeneID =1950] in 184A1 cells (mammary epithelium).	169
170	SIGNALLING_BY_NGF	REACTOME	06 signalling - Cancer	217	35	0.1613	12.2013	3	0.09	146_HIGH	REACTOME_SIGNALLING_BY_NGF	Genes involved in Signalling by NGF	170
171	SIGNALING_BY_FGFR_IN_DISEASE	REACTOME	06 signalling - Cancer	127	21	0.1654	7.80134	2	0.1	146_HIGH	REACTOME_SIGNALING_BY_FGFR_IN_DISEASE	Genes involved in Signaling by FGFR in disease	171
172	SIGNALING_BY_SCF_KIT	REACTOME	06 signalling - Cancer	78	15	0.1923	6.64016	1	0.07	146_HIGH	REACTOME_SIGNALING_BY_SCF_KIT	Genes involved in Signaling by SCF-KIT	172
173	POSITIVE_REGULATION_OF_INTRACELLULAR_SIGNAL_TRANSDUCTION	GO	06 signalling - Cancer	876	136	0.1553	43.8508	10	0.07	146_HIGH	GO_POSITIVE_REGULATION_OF_INTRACELLULAR_SIGNAL_TRANSDUCTION	Any process that activates or increases the frequency, rate or extent of intracellular signal transduction.	173
174	KRAS_SIGNALING_DN	HALLMARK	06 signalling - Cancer	200	22	0.11	5.02595	2	0.09	146_HIGH	HALLMARK_KRAS_SIGNALING_DN	Genes down-regulated by KRAS activation.	174
175	INSULIN_SIGNALING_PATHWAY	KEGG	06 signalling - Cancer	137	22	0.1606	7.89963	1	0.05	146_HIGH	KEGG_INSULIN_SIGNALING_PATHWAY	Insulin signaling pathway	175
176	JAK_STAT_SIGNALING_PATHWAY	KEGG	06 signalling - Cancer	155	21	0.1355	6.28316	1	0.05	146_HIGH	KEGG_JAK_STAT_SIGNALING_PATHWAY	Jak-STAT signaling pathway	176
177	ZWANG_CLASS_3_TRANSIENTLY_INDUCED_BY_EGF	PERTURBATION	06 signalling - Cancer	222	64	0.2883	37.1024	5	0.08	146_HIGH	ZWANG_CLASS_3_TRANSIENTLY_INDUCED_BY_EGF	Class III of genes transiently induced by EGF [GeneID =1950] in 184A1 cells (mammary epithelium).	177
178	PEREZ_TP63_TARGETS	PERTURBATION	06 signalling - Cancer	355	79	0.2225	36.752	7	0.09	146_HIGH	PEREZ_TP63_TARGETS	Genes up-regulated in the HMEC cells (primary mammary epithelium) upon expression of the transcriptionally active isoform of TP63 [GeneID=8626] off adenoviral vector.	178
179	GOZGIT_ESR1_TARGETS_DN	PERTURBATION	06 signalling - Cancer	781	112	0.1434	32.8633	8	0.07	146_HIGH	GOZGIT_ESR1_TARGETS_DN	Genes down-regulated in TMX2-28 cells (breast cancer) which do not express ESR1 [GeneID=2099]) compared to the parental MCF7 cells which do.	179
180	SIGNALING_BY_FGFR	REACTOME	06 signalling - Cancer	112	18	0.1607	6.59176	2	0.11	146_HIGH	REACTOME_SIGNALING_BY_FGFR	Genes involved in Signaling by FGFR	180
181	DOWNSTREAM_SIGNALING_OF_ACTIVATED_FGFR	REACTOME	06 signalling - Cancer	100	16	0.16	5.90658	2	0.13	146_HIGH	REACTOME_DOWNSTREAM_SIGNALING_OF_ACTIVATED_FGFR	Genes involved in Downstream signaling of activated FGFR	181
182	SIGNALING_BY_ERBB2	REACTOME	06 signalling - Cancer	101	16	0.1584	5.84466	3	0.19	146_HIGH	REACTOME_SIGNALING_BY_ERBB2	Genes involved in Signaling by ERBB2	182
183	SIGNALING_BY_EGFR_IN_CANCER	REACTOME	06 signalling - Cancer	109	16	0.1468	5.39903	3	0.19	146_HIGH	REACTOME_SIGNALING_BY_EGFR_IN_CANCER	Genes involved in Signaling by EGFR in Cancer	183
184	PI3K_EVENTS_IN_ERBB2_SIGNALING	REACTOME	06 signalling - Cancer	44	10	0.2273	5.31336	1	0.1	146_HIGH	REACTOME_PI3K_EVENTS_IN_ERBB2_SIGNALING	Genes involved in PI3K events in ERBB2 signaling	184
185	WONG_ADULT_TISSUE_STEM_MODULE	PERTURBATION	06 signalling - Cancer	721	110	0.1526	34.7447	9	0.08	146_HIGH	WONG_ADULT_TISSUE_STEM_MODULE	The 'adult tissue stem' module: genes coordinately up-regulated in a compendium of adult tissue stem cells.	185
186	REGULATION_OF_INTRACELLULAR_SIGNAL_TRANSDUCTION	GO	07 signalling	1656	236	0.1425	69.7077	15	0.06	146_HIGH	GO_REGULATION_OF_INTRACELLULAR_SIGNAL_TRANSDUCTION	Any process that modulates the frequency, rate or extent of intracellular signal transduction.	186
187	POSITIVE_REGULATION_OF_GENE_EXPRESSION	GO	07 signalling	1733	236	0.1362	65.8539	15	0.06	146_HIGH	GO_POSITIVE_REGULATION_OF_GENE_EXPRESSION	Any process that increases the frequency, rate or extent of gene expression. Gene expression is the process in which a gene's coding sequence is converted into a mature gene product or products (proteins or RNA). This includes the production of an RNA transcript as well as any processing to produce a mature RNA product or an mRNA (for protein-coding genes) and the translation of that mRNA into pr…	187
188	INTRACELLULAR_SIGNAL_TRANSDUCTION	GO	07 signalling	1572	211	0.1342	57.5229	15	0.07	146_HIGH	GO_INTRACELLULAR_SIGNAL_TRANSDUCTION	The process in which a signal is passed on to downstream components within the cell, which become activated themselves to further propagate the signal and finally trigger a change in the function or state of the cell.	188
189	DOWNSTREAM_SIGNAL_TRANSDUCTION	REACTOME	07 signalling	95	16	0.1684	6.21467	1	0.06	146_HIGH	REACTOME_DOWNSTREAM_SIGNAL_TRANSDUCTION	Genes involved in Downstream signal transduction	189
190	NUCLEOTIDE_BINDING_DOMAIN_LEUCINE_RICH_REPEAT_CONTAINING_RECEPTOR_NLR_SIGNALING_PATHWAYS	REACTOME	07 signalling	46	11	0.2391	6.02273	1	0.09	146_HIGH	REACTOME_NUCLEOTIDE_BINDING_DOMAIN_LEUCINE_RICH_REPEAT_CONTAINING_RECEPTOR_NLR_SIGNALING_PATHWAYS	Genes involved in Nucleotide-binding domain, leucine rich repeat containing receptor (NLR) signaling pathways	190
191	GAB1_SIGNALOSOME	REACTOME	07 signalling	38	10	0.2632	5.9431	1	0.1	146_HIGH	REACTOME_GAB1_SIGNALOSOME	Genes involved in GAB1 signalosome	191
192	POSITIVE_REGULATION_OF_MOLECULAR_FUNCTION	GO	07 signalling	1791	231	0.129	59.983	12	0.05	146_HIGH	GO_POSITIVE_REGULATION_OF_MOLECULAR_FUNCTION	Any process that activates or increases the rate or extent of a molecular function, an elemental biological activity occurring at the molecular level, such as catalysis or binding.	192
193	POSITIVE_REGULATION_OF_CELL_COMMUNICATION	GO	08 EMT and ECM	1532	210	0.1371	58.8041	16	0.08	146_HIGH	GO_POSITIVE_REGULATION_OF_CELL_COMMUNICATION	Any process that increases the frequency, rate or extent of cell communication. Cell communication is the process that mediates interactions between a cell and its surroundings. Encompasses interactions such as signaling or attachment between one cell and another cell, between a cell and an extracellular matrix, or between a cell and any other aspect of its environment.	193
194	ONDER_CDH1_TARGETS_2_UP	PERTURBATION	08 EMT and ECM	256	96	0.375	67.5143	6	0.06	146_HIGH	ONDER_CDH1_TARGETS_2_UP	Genes up-regulated in HMLE cells (immortalized nontransformed mammary epithelium) after E-cadhedrin (CDH1) [GeneID=999] knockdown by RNAi.	194
195	ONDER_CDH1_TARGETS_1_UP	PERTURBATION	08 EMT and ECM	140	55	0.3929	40.1439	4	0.07	146_HIGH	ONDER_CDH1_TARGETS_1_UP	Genes up-regulated in HMLE cells (mmortalized nontransformed mammary epithelial) by expression of a dominant-negative form of E-cadhedrin (CDH1) [GeneID=999].	195
196	SARRIO_EPITHELIAL_MESENCHYMAL_TRANSITION_DN	PERTURBATION	08 EMT and ECM	154	57	0.3701	39.8761	4	0.07	146_HIGH	SARRIO_EPITHELIAL_MESENCHYMAL_TRANSITION_DN	Genes down-regulated in MCF10A cells (breast cancer) grown at low (mesenchymal phenotype) compared to those grown at high (epithelial, basal-like phenotype) confluency.	196
197	NEGATIVE_REGULATION_OF_CELL_COMMUNICATION	GO	08 EMT and ECM	1192	155	0.13	40.2175	11	0.07	146_HIGH	GO_NEGATIVE_REGULATION_OF_CELL_COMMUNICATION	Any process that decreases the frequency, rate or extent of cell communication. Cell communication is the process that mediates interactions between a cell and its surroundings. Encompasses interactions such as signaling or attachment between one cell and another cell, between a cell and an extracellular matrix, or between a cell and any other aspect of its environment.	197
198	ONDER_CDH1_TARGETS_2_DN	PERTURBATION	08 EMT and ECM	464	95	0.2047	40.8539	5	0.05	146_HIGH	ONDER_CDH1_TARGETS_2_DN	Genes down-regulated in HMLE cells (immortalized nontransformed mammary epithelium) after E-cadhedrin (CDH1) [GeneID=999] knockdown by RNAi.	198
199	CIRCADIAN_CLOCK	REACTOME	09 clock	53	14	0.2642	8.10182	1	0.07	146_HIGH	REACTOME_CIRCADIAN_CLOCK	Genes involved in Circadian Clock	199
200	BMAL1_CLOCK_NPAS2_ACTIVATES_CIRCADIAN_EXPRESSION	REACTOME	09 clock	36	10	0.2778	6.18177	1	0.1	146_HIGH	REACTOME_BMAL1_CLOCK_NPAS2_ACTIVATES_CIRCADIAN_EXPRESSION	Genes involved in BMAL1:CLOCK/NPAS2 Activates Circadian Expression	200
201	TISSUE_DEVELOPMENT	GO	10 Development/Differentiation	1518	193	0.1271	48.8239	14	0.07	146_HIGH	GO_TISSUE_DEVELOPMENT	The process whose specific outcome is the progression of a tissue over time, from its formation to the mature structure.	201
202	REGULATION_OF_TRANSPORT	GO	10 Development/Differentiation	1804	213	0.1181	48.7375	14	0.07	146_HIGH	GO_REGULATION_OF_TRANSPORT	Any process that modulates the frequency, rate or extent of the directed movement of substances (such as macromolecules, small molecules, ions) into, out of or within a cell, or between cells, by means of some agent such as a transporter or pore.	202
203	REGULATION_OF_CELL_DIFFERENTIATION	GO	10 Development/Differentiation	1492	189	0.1267	47.5452	9	0.05	146_HIGH	GO_REGULATION_OF_CELL_DIFFERENTIATION	Any process that modulates the frequency, rate or extent of cell differentiation, the process in which relatively unspecialized cells acquire specialized structural and functional features.	203
204	SMID_BREAST_CANCER_BASAL_DN	PERTURBATION	11 breast and breast cancer	701	116	0.1655	40.1487	8	0.07	146_HIGH	SMID_BREAST_CANCER_BASAL_DN	Genes down-regulated in basal subtype of breast cancer samles.	204
205	GRAESSMANN_RESPONSE_TO_MC_AND_DOXORUBICIN_UP	PERTURBATION	11 breast and breast cancer	612	106	0.1732	38.5391	6	0.06	146_HIGH	GRAESSMANN_RESPONSE_TO_MC_AND_DOXORUBICIN_UP	Genes up-regulated in ME-A cells (breast cancer, sensitive to apoptotic stimuli) exposed to doxorubicin [PubChem=31703] in the presence of medium concentrate (MC) from ME-C cells (breast cancer, resistant to apoptotic stimuli).	205
206	PATHWAYS_IN_CANCER	KEGG	11 breast and breast cancer	328	45	0.1372	12.8508	2	0.05	146_HIGH	KEGG_PATHWAYS_IN_CANCER	Pathways in cancer	206
207	MASSARWEH_TAMOXIFEN_RESISTANCE_UP	PERTURBATION	11 breast and breast cancer	578	99	0.1713	35.5817	11	0.11	146_HIGH	MASSARWEH_TAMOXIFEN_RESISTANCE_UP	Genes up-regulated in breast cancer tumors (formed by MCF-7 xenografts) resistant to tamoxifen [PubChem=5376].	207
208	UBIQUITIN_MEDIATED_PROTEOLYSIS	KEGG	12 metabolism	138	18	0.1304	5.24336	3	0.17	146_HIGH	KEGG_UBIQUITIN_MEDIATED_PROTEOLYSIS	Ubiquitin mediated proteolysis	208
209	POSITIVE_REGULATION_OF_BIOSYNTHETIC_PROCESS	GO	12 metabolism	1805	233	0.1291	60.5952	14	0.06	146_HIGH	GO_POSITIVE_REGULATION_OF_BIOSYNTHETIC_PROCESS	Any process that activates or increases the frequency, rate or extent of the chemical reactions and pathways resulting in the formation of substances.	209
210	XENOBIOTIC_METABOLISM	HALLMARK	12 metabolism	200	32	0.16	11.1221	2	0.06	146_HIGH	HALLMARK_XENOBIOTIC_METABOLISM	Genes encoding proteins involved in processing of drugs and other xenobiotics.	210
211	INOSITOL_PHOSPHATE_METABOLISM	KEGG	12 metabolism	54	11	0.2037	5.28904	2	0.18	146_HIGH	KEGG_INOSITOL_PHOSPHATE_METABOLISM	Inositol phosphate metabolism	211
212	ARGININE_AND_PROLINE_METABOLISM	KEGG	12 metabolism	54	11	0.2037	5.28904	1	0.09	146_HIGH	KEGG_ARGININE_AND_PROLINE_METABOLISM	Arginine and proline metabolism	212
213	POSITIVE_REGULATION_OF_CATALYTIC_ACTIVITY	GO	12 metabolism	1518	190	0.1252	47.0264	9	0.05	146_HIGH	GO_POSITIVE_REGULATION_OF_CATALYTIC_ACTIVITY	Any process that activates or increases the activity of an enzyme.	213
214	LYSOSOME	KEGG	12 metabolism	121	20	0.1653	7.45967	1	0.05	146_HIGH	KEGG_LYSOSOME	Lysosome	214
215	NEGATIVE_REGULATION_OF_NITROGEN_COMPOUND_METABOLIC_PROCESS	GO	12 metabolism	1517	189	0.1246	46.475	13	0.07	146_HIGH	GO_NEGATIVE_REGULATION_OF_NITROGEN_COMPOUND_METABOLIC_PROCESS	Any process that stops, prevents, or reduces the frequency, rate or extent of the chemical reactions and pathways involving nitrogen or nitrogenous compounds.	215
216	POSITIVE_REGULATION_OF_PROTEIN_METABOLIC_PROCESS	GO	12 metabolism	1492	181	0.1213	42.8327	11	0.06	146_HIGH	GO_POSITIVE_REGULATION_OF_PROTEIN_METABOLIC_PROCESS	Any process that activates or increases the frequency, rate or extent of the chemical reactions and pathways involving a protein.	216
217	REGULATION_OF_PHOSPHORUS_METABOLIC_PROCESS	GO	12 metabolism	1618	187	0.1156	41.289	11	0.06	146_HIGH	GO_REGULATION_OF_PHOSPHORUS_METABOLIC_PROCESS	Any process that modulates the frequency, rate or extent of the chemical reactions and pathways involving phosphorus or compounds containing phosphorus.	217
218	PHOSPHATE_CONTAINING_COMPOUND_METABOLIC_PROCESS	GO	12 metabolism	1977	206	0.1042	38.8069	12	0.06	146_HIGH	GO_PHOSPHATE_CONTAINING_COMPOUND_METABOLIC_PROCESS	The chemical reactions and pathways involving the phosphate group, the anion or salt of any phosphoric acid.	218
219	HEME_METABOLISM	HALLMARK	12 metabolism	200	37	0.185	14.7959	2	0.05	146_HIGH	HALLMARK_HEME_METABOLISM	Genes involved in metabolism of heme (a cofactor consisting of iron and porphyrin) and erythroblast differentiation.	219
220	FATTY_ACID_METABOLISM	HALLMARK	12 metabolism	158	21	0.1329	6.14327	3	0.14	146_HIGH	HALLMARK_FATTY_ACID_METABOLISM	Genes encoding proteins involved in metabolism of fatty acids.	220
221	METABOLISM_OF_LIPIDS_AND_LIPOPROTEINS	REACTOME	12 metabolism	478	61	0.1276	15.6536	3	0.05	146_HIGH	REACTOME_METABOLISM_OF_LIPIDS_AND_LIPOPROTEINS	Genes involved in Metabolism of lipids and lipoproteins	221
222	ACTIVATED_AMPK_STIMULATES_FATTY_ACID_OXIDATION_IN_MUSCLE	REACTOME	12 metabolism	19	7	0.3684	5.4045	1	0.14	146_HIGH	REACTOME_ACTIVATED_AMPK_STIMULATES_FATTY_ACID_OXIDATION_IN_MUSCLE	Genes involved in Activated AMPK stimulates fatty-acid oxidation in muscle	222
223	REGULATION_OF_PROTEIN_MODIFICATION_PROCESS	GO	12 metabolism	1710	205	0.1199	47.8794	14	0.07	146_HIGH	GO_REGULATION_OF_PROTEIN_MODIFICATION_PROCESS	Any process that modulates the frequency, rate or extent of the covalent alteration of one or more amino acid residues within a protein.	223
224	REGULATION_OF_TRANSCRIPTION_FROM_RNA_POLYMERASE_II_PROMOTER	GO	13 transcription	1784	258	0.1446	77.9245	23	0.09	146_HIGH	GO_REGULATION_OF_TRANSCRIPTION_FROM_RNA_POLYMERASE_II_PROMOTER	Any process that modulates the frequency, rate or extent of transcription from an RNA polymerase II promoter.	224
225	GENERIC_TRANSCRIPTION_PATHWAY	REACTOME	13 transcription	352	52	0.1477	16.1018	6	0.12	146_HIGH	REACTOME_GENERIC_TRANSCRIPTION_PATHWAY	Genes involved in Generic Transcription Pathway	225
226	NEGATIVE_REGULATION_OF_GENE_EXPRESSION	GO	13 transcription	1493	192	0.1286	49.317	14	0.07	146_HIGH	GO_NEGATIVE_REGULATION_OF_GENE_EXPRESSION	Any process that decreases the frequency, rate or extent of gene expression. Gene expression is the process in which a gene's coding sequence is converted into a mature gene product or products (proteins or RNA). This includes the production of an RNA transcript as well as any processing to produce a mature RNA product or an mRNA (for protein-coding genes) and the translation of that mRNA into pr…	226
227	POSITIVE_REGULATION_OF_TRANSCRIPTION_FROM_RNA_POLYMERASE_II_PROMOTER	GO	13 transcription	1004	153	0.1524	48.3468	11	0.07	146_HIGH	GO_POSITIVE_REGULATION_OF_TRANSCRIPTION_FROM_RNA_POLYMERASE_II_PROMOTER	Any process that activates or increases the frequency, rate or extent of transcription from an RNA polymerase II promoter.	227
228	ESTABLISHMENT_OF_LOCALIZATION_IN_CELL	GO	14 cell structure	1676	178	0.1062	34.4461	10	0.06	146_HIGH	GO_ESTABLISHMENT_OF_LOCALIZATION_IN_CELL	The directed movement of a substance or cellular entity, such as a protein complex or organelle, to a specific location within, or in the membrane of, a cell.	228
229	REGULATION_OF_CELLULAR_LOCALIZATION	GO	14 cell structure	1277	151	0.1182	34.3335	11	0.07	146_HIGH	GO_REGULATION_OF_CELLULAR_LOCALIZATION	Any process that modulates the frequency, rate or extent of a process in which a cell, a substance, or a cellular entity is transported to, or maintained in a specific location within or in the membrane of a cell.	229

## Sheet: Summary table
					class	N	Min(PVAL (-loG10))	Max(PVAL (-loG10))	Mean(PVAL (-loG10))	Min(% of miR146 TGs)	Max(% of miR146 TGs)	Mean(% of miR146 TGs)		Go Term	HallMark	Kegg	Reactome	Perturbation
01 DNA synthesis and repair		01 DNA synthesis and repair		1	01 DNA synthesis and repair	17	5.6	71.1	32.9818	0.05	0.18	0.106	146 LOW	5	1	4	8	0
02 cell death		02 cell death		2	02 cell death	2	16.69	117.46	67.075	0.11	0.12	0.115	146 LOW	0	0	0	1	1
03 stress or response		03 stress or response		3	03 stress or response	1	68.15	68.15	68.15	0.1	0.1	0.1	146 LOW	1	0	0	0	0
04 cell cycle and mitosis		04 cell cycle and mitosis		4	04 cell cycle and mitosis	35	15.59	148.4	64.5651	0.05	0.17	0.099	146 LOW	16	3	1	12	3
05 signalling -inflammation		05 signalling -inflammation		5	05 signalling -inflammation	0							146 LOW	0	0	0	0	0
06 signalling - Cancer		06 signalling - Cancer		6	06 signalling - Cancer	14	6.93	258.69	122.586	0.05	0.14	0.108	146 LOW	0	3	1	0	10
07 signalling		07 signalling		7	07 signalling	0							146 LOW
08 EMT and ECM		08 EMT and ECM		8	08 EMT and ECM	0							146 LOW	0	0	0	0	0
09 clock		09 clock		9	09 clock	0							146 LOW	0	0	0	0	0
10 Development/Differentiation		10 Development/Differentiation		10	10 Development/Differentiation								146 LOW
11 breast and breast cancer		11 breast and breast cancer		11	11 breast and breast cancer	6	6.52	172.19	111.473	0.06	0.15	0.097	146 LOW	0	0	1	0	5
12 metabolism		12 metabolism		12	12 metabolism	28	5.43	86.72	34.6046	0.05	0.57	0.142	146 LOW	14	2	4	7	0
13 transcription		13 transcription		13	13 transcription	9	9.94	95.32	39.1056	0.07	0.25	0.131	146 LOW	3	0	1	5	0
14 cell structure		14 cell structure		14	14 cell structure	12	20.78	91.69	60.7758	0.07	0.12	0.094	146 LOW	11	0	1	0	0
						50	300	300	300	0.5	0.5	0.5		20	20	20	20	20
													SUM	44	8	9	24	18
						N	Min(PVAL (-loG10))	Max(PVAL (-loG10))	Mean(PVAL (-loG10))	Min(% of miR146 TGs)	Max(% of miR146 TGs)	Mean(% of miR146 TGs)		Go Term	HallMark	Kegg	Reactome	Perturbation
				1	01 DNA synthesis and DNA repair	0							146 HIGH
				2	01 cell death	5	20.8	71.11	45.736	0.05	0.1	0.072	146 HIGH	2	1	0	2	0
				3	01 stress or response	16	9.44	64.34	40.3106	0.05	0.12	0.073	146 HIGH	13	3	0	0	0
				4	01 cell cycle and mitosis	1	54.77	54.77	54.77	0.09	0.09	0.09	146 HIGH	1	0	0	0	0
				5	02 signalling - inflammation	13	5.38	46.92	11.3092	0.06	0.15	0.095	146 HIGH	0	3	3	0	7
				6	02 signalling - Cancer	26	5.03	114.3	27.6796	0.05	0.19	0.09	146 HIGH	1	4	4	9	8
				7	02 signalling	7	5.94	69.71	38.7471	0.05	0.1	0.07	146 HIGH	4	0	0	0	3
				8	02 EMT and ECM	6	39.88	67.51	47.9	0.05	0.08	0.067	146 HIGH	2	0	0	4	0
				9	02 clock	2	6.18	8.1	7.14	0.07	0.1	0.085	146 HIGH	0	0	0	0	2
				10	02 Development/Differentiation	3	47.55	48.82	48.37	0.05	0.07	0.063	146 HIGH	3	0	0	0	0
				11	02 breast and breast cancer	4	12.85	40.15	31.78	0.05	0.11	0.073	146 HIGH	0	0	1	3	0
				12	03 metabolism	16	5.24	60.6	25.0813	0.05	0.18	0.085	146 HIGH	7	3	4	0	2
				13	03 transcription	4	16.1	77.92	47.9225	0.07	0.12	0.088	146 HIGH	3	0	0	0	1
				14	03 cell structure	2	34.33	34.45	34.39	0.06	0.07	0.065	146 HIGH	2	0	0	0	0
						50	150	150	150	0.5	0.5	0.5		20	20	20	20	20
													SUM	23	10	12	16	23

## Sheet: Sheet2
Order	Gene Set Name	GROUP	CLASS	# Genes in Gene Set (K)	# Genes in Overlap (k)	% of miR146 TGs	p-value	FDR q-value	PVAL (-log10)	CAT	Gene Set Name	Description	order	Valid? (>5% TG)	selection for network
1	DNA_REPLICATION	REACTOME	01 DNA synthesis and repair	192	10	0.0521	2.2e-08	4.94e-06	5.30627	146 TARGETS	REACTOME_DNA_REPLICATION	Genes involved in DNA Replication		yes	*
2	SYNTHESIS_OF_DNA	REACTOME	01 DNA synthesis and repair	92	5	0.0543	6.61e-05	0.00194	2.7122	146 TARGETS	REACTOME_SYNTHESIS_OF_DNA	Genes involved in Synthesis of DNA		yes	*
3	MITOTIC_M_M_G1_PHASES	REACTOME	04 cell cycle and mitosis	172	9	0.0523	1.08e-07	1.82e-05	4.73993	146 TARGETS	REACTOME_MITOTIC_M_M_G1_PHASES	Genes involved in Mitotic M-M/G1 phases		yes	*
4	MITOTIC_G1_G1_S_PHASES	REACTOME	04 cell cycle and mitosis	137	8	0.0584	2.42e-07	2.72e-05	4.56543	146 TARGETS	REACTOME_MITOTIC_G1_G1_S_PHASES	Genes involved in Mitotic G1-G1/S phases		yes	*
5	G1_S_TRANSITION	REACTOME	04 cell cycle and mitosis	112	7	0.0625	8.8e-07	7.41e-05	4.13018	146 TARGETS	REACTOME_G1_S_TRANSITION	Genes involved in G1/S Transition		yes	*
6	CELL_CYCLE_CHECKPOINTS	REACTOME	04 cell cycle and mitosis	124	7	0.0565	1.75e-06	0.000131	3.88273	146 TARGETS	REACTOME_CELL_CYCLE_CHECKPOINTS	Genes involved in Cell Cycle Checkpoints		yes	*
7	APC_C_CDC20_MEDIATED_DEGRADATION_OF_MITOTIC_PROTEINS	REACTOME	04 cell cycle and mitosis	73	5	0.0685	2.17e-05	0.00104	2.98297	146 TARGETS	REACTOME_APC_C_CDC20_MEDIATED_DEGRADATION_OF_MITOTIC_PROTEINS	Genes involved in APC/C:Cdc20 mediated degradation of mitotic proteins		yes	*
8	REGULATION_OF_MITOTIC_CELL_CYCLE	REACTOME	04 cell cycle and mitosis	85	5	0.0588	4.53e-05	0.00169	2.77211	146 TARGETS	REACTOME_REGULATION_OF_MITOTIC_CELL_CYCLE	Genes involved in Regulation of mitotic cell cycle		yes	*
9	MITOTIC_PROMETAPHASE	REACTOME	04 cell cycle and mitosis	87	5	0.0575	5.06e-05	0.00172	2.76447	146 TARGETS	REACTOME_MITOTIC_PROMETAPHASE	Genes involved in Mitotic Prometaphase		yes	*
10	HALLMARK_E2F_TARGETS	HALLMARK	04 cell cycle and mitosis	200	17	0.085	6.95e-17	3.47e-15	14.4597	146 TARGETS	HALLMARK_E2F_TARGETS	Genes encoding cell cycle related targets of E2F transcription factors.		yes	*
11	HALLMARK_G2M_CHECKPOINT	HALLMARK	04 cell cycle and mitosis	200	10	0.05	3.23e-08	5.39e-07	6.26841	146 TARGETS	HALLMARK_G2M_CHECKPOINT	Genes involved in the G2/M checkpoint, as in progression through the cell division cycle.		yes	*
12	SHC1_EVENTS_IN_ERBB4_SIGNALING	REACTOME	06 signalling - Cancer	20	3	0.15	9.98e-05	0.00269	2.57025	146 TARGETS	REACTOME_SHC1_EVENTS_IN_ERBB4_SIGNALING	Genes involved in SHC1 events in ERBB4 signaling		yes
13	HALLMARK_MYC_TARGETS_V1	HALLMARK	06 signalling - Cancer	200	12	0.06	1.65e-10	4.12e-09	8.3851	146 TARGETS	HALLMARK_MYC_TARGETS_V1	A subgroup of genes regulated by MYC - version 1 (v1).		yes
14	WEI_MYCN_TARGETS_WITH_E_BOX	PTB	06 signalling - Cancer	795	45	0.0566	1.34e-35	1.15e-32	31.9393	146 TARGETS	WEI_MYCN_TARGETS_WITH_E_BOX	Genes whose promoters contain E-box motifs and whose expression changed in MYCN-3 cells (neuroblastoma) upon induction of MYCN [GeneID=4613].		yes
15	LEE_BMP2_TARGETS_DN	PTB	06 signalling - Cancer	882	45	0.051	1.2e-33	8.23e-31	30.0846	146 TARGETS	LEE_BMP2_TARGETS_DN	Genes down-regulated in uterus upon knockout of BMP2 [GeneID=650].		yes
16	PUJANA_CHEK2_PCC_NETWORK	PTB	06 signalling - Cancer	779	42	0.0539	2.38e-32	1.17e-29	28.9318	146 TARGETS	PUJANA_CHEK2_PCC_NETWORK	Genes constituting the CHEK2-PCC network of transcripts whose expression positively correlates (Pearson correlation coefficient, PCC >= 0.4) with that of CHEK2 [GeneID=11200].		yes
17	RODRIGUES_THYROID_CARCINOMA_POORLY_DIFFERENTIATED_UP	PTB	06 signalling - Cancer	633	33	0.0521	5.2e-25	1.37e-22	21.8633	146 TARGETS	RODRIGUES_THYROID_CARCINOMA_POORLY_DIFFERENTIATED_UP	Genes up-regulated in poorly differentiated thyroid carcinoma (PDTC) compared to normal thyroid tissue.		yes
18	WONG_EMBRYONIC_STEM_CELL_CORE	PTB	06 signalling - Cancer	335	24	0.0716	1.29e-21	2.77e-19	18.5575	146 TARGETS	WONG_EMBRYONIC_STEM_CELL_CORE	The 'core ESC-like gene module': genes coordinately up-regulated in a compendium of mouse embryonic stem cells (ESC) which are shared with the human ESC-like module.		yes
19	KOBAYASHI_EGFR_SIGNALING_24HR_DN	PTB	06 signalling - Cancer	251	20	0.0797	4.22e-19	7.25e-17	16.1397	146 TARGETS	KOBAYASHI_EGFR_SIGNALING_24HR_DN	Genes down-regulated in H1975 cells (non-small cell lung cancer, NSCLC) resistant to gefitinib [PubChem=123631] after treatment with EGFR inhibitor CL-387785 [PubChem=2776] for 24h.		yes
20	SHEDDEN_LUNG_CANCER_POOR_SURVIVAL_A6	PTB	06 signalling - Cancer	456	24	0.0526	1.66e-18	2.71e-16	15.567	146 TARGETS	SHEDDEN_LUNG_CANCER_POOR_SURVIVAL_A6	Cluster 6 of method A: up-regulation of these genes in patients with non-small cell lung cancer (NSCLC) predicts poor survival outcome.		yes
21	VECCHI_GASTRIC_CANCER_EARLY_UP	PTB	06 signalling - Cancer	430	23	0.0535	6.23e-18	9.71e-16	15.0128	146 TARGETS	VECCHI_GASTRIC_CANCER_EARLY_UP	Up-regulated genes distinguishing between early gastric cancer (EGC) and normal tissue samples.		yes
22	WINNEPENNINCKX_MELANOMA_METASTASIS_UP	PTB	06 signalling - Cancer	162	16	0.0988	5.22e-17	6.64e-15	14.1778	146 TARGETS	WINNEPENNINCKX_MELANOMA_METASTASIS_UP	Genes from the 254-gene classifier which were up-regulated in melanoma patients with a reported distant metastasis within 4 years.		yes
23	BENPORATH_ES_1	PTB	06 signalling - Cancer	379	21	0.0554	8.96e-17	1.06e-14	13.9747	146 TARGETS	BENPORATH_ES_1	Set 'ES exp1': genes overexpressed in human embryonic stem cells according to 5 or more out of 20 profiling studies.		yes
24	CHIANG_LIVER_CANCER_SUBCLASS_UNANNOTATED_DN	PTB	06 signalling - Cancer	193	16	0.0829	8.63e-16	9.26e-14	13.0334	146 TARGETS	CHIANG_LIVER_CANCER_SUBCLASS_UNANNOTATED_DN	Marker genes down-regulated in the 'unannotated' subclass of hepatocellular carcinoma (HCC) samples.		yes
25	MANALO_HYPOXIA_DN	PTB	06 signalling - Cancer	289	18	0.0623	2.02e-15	2.04e-13	12.6904	146 TARGETS	MANALO_HYPOXIA_DN	Genes down-regulated in response to both hypoxia and overexpression of an active form of HIF1A [GeneID=3091].		yes
26	ROSTY_CERVICAL_CANCER_PROLIFERATION_CLUSTER	PTB	06 signalling - Cancer	140	14	0.1	4.1e-15	3.81e-13	12.4191	146 TARGETS	ROSTY_CERVICAL_CANCER_PROLIFERATION_CLUSTER	The 'Cervical Cancer Proliferation Cluster' (CCPC): genes whose expression in cervical carcinoma positively correlates with that of the HPV E6 and E7 oncogenes; they are also differentially expressed according to disease outcome.		yes
27	RHEIN_ALL_GLUCOCORTICOID_THERAPY_DN	PTB	06 signalling - Cancer	362	19	0.0525	7.37e-15	6.49e-13	12.1878	146 TARGETS	RHEIN_ALL_GLUCOCORTICOID_THERAPY_DN	Genes down-regulated in ALL (acute lymphoblastic leukemia) blasts after 1 week of treatment with glucocorticoids.		yes
28	SENGUPTA_NASOPHARYNGEAL_CARCINOMA_UP	PTB	06 signalling - Cancer	294	16	0.0544	6.08e-13	4.54e-11	10.3429	146 TARGETS	SENGUPTA_NASOPHARYNGEAL_CARCINOMA_UP	Genes up-regulated in nsopharyngeal carcinoma relative to the normal tissue.		yes
29	MUELLER_PLURINET	PTB	06 signalling - Cancer	299	16	0.0535	7.86e-13	5.74e-11	10.2411	146 TARGETS	MUELLER_PLURINET	Genes constituting the PluriNet protein-protein network shared by the pluripotent cells (embryonic stem cells, embryonical carcinomas and induced pluripotent cells).		yes
30	ARMS_MEDIATED_ACTIVATION	REACTOME	07 signalling	17	3	0.1765	6.02e-05	0.00184	2.73518	146 TARGETS	REACTOME_ARMS_MEDIATED_ACTIVATION	Genes involved in ARMS-mediated activation		yes
31	PROLONGED_ERK_ACTIVATION_EVENTS	REACTOME	07 signalling	19	3	0.1579	8.51e-05	0.00239	2.6216	146 TARGETS	REACTOME_PROLONGED_ERK_ACTIVATION_EVENTS	Genes involved in Prolonged ERK activation events		yes
32	TIEN_INTESTINE_PROBIOTICS_24HR_UP	PTB	07 signalling	557	32	0.0575	1.46e-25	4.54e-23	22.3429	146 TARGETS	TIEN_INTESTINE_PROBIOTICS_24HR_UP	Genes up-regulated in Caco-2 cells (intestinal epithelium) after coculture with the probiotic bacteria L. casei for 24h.		yes
33	GARY_CD5_TARGETS_DN	PTB	07 signalling	431	23	0.0534	6.55e-18	9.78e-16	15.0097	146 TARGETS	GARY_CD5_TARGETS_DN	Genes down-regulated in Daudi cells (B lymphocytes) stably expressing CD5 [GeneID=921] off a plasmid vector.		yes
34	HORIUCHI_WTAP_TARGETS_DN	PTB	07 signalling	310	20	0.0645	2.65e-17	3.65e-15	14.4377	146 TARGETS	HORIUCHI_WTAP_TARGETS_DN	Genes down-regulated in primary endothelial cells (HUVEC) after knockdown of WTAP [GeneID=9589] by RNAi.		yes
35	BASAKI_YBX1_TARGETS_UP	PTB	07 signalling	290	18	0.0621	2.14e-15	2.1e-13	12.6778	146 TARGETS	BASAKI_YBX1_TARGETS_UP	Genes up-regulated in SKOC-3 cells (ovarian cancer) after YB-1 (YBX1) [GeneID=4904] knockdown by RNAi.		yes
36	CHANG_CORE_SERUM_RESPONSE_UP	PTB	07 signalling	212	16	0.0755	3.82e-15	3.64e-13	12.4389	146 TARGETS	CHANG_CORE_SERUM_RESPONSE_UP	Up-regulated genes in the canonical gene expression signature of the fibroblast core serum response (CSR) defined by the Stanford group.		yes
37	GRAHAM_CML_DIVIDING_VS_NORMAL_QUIESCENT_UP	PTB	10 Development/Differentiation	181	15	0.0829	7.05e-15	6.37e-13	12.1959	146 TARGETS	GRAHAM_CML_DIVIDING_VS_NORMAL_QUIESCENT_UP	Genes up-regulated in quiescent CD34+ [GeneID=8842] cells isolated from peripheral blood of normal donors compared to the dividing cells from CML (chronic myeloid leukemia) patients.		yes
38	FOURNIER_ACINAR_DEVELOPMENT_LATE_2	PTB	10 Development/Differentiation	277	21	0.0758	1.5e-19	2.85e-17	16.5452	146 TARGETS	FOURNIER_ACINAR_DEVELOPMENT_LATE_2	Genes identified by method 2 as coordinately down-regulated late in HMEC cells (mammary epithelium) during acinar development in vitro.		yes
39	TARTE_PLASMA_CELL_VS_PLASMABLAST_DN	PTB	10 Development/Differentiation	309	16	0.0518	1.3e-12	9.27e-11	10.0329	146 TARGETS	TARTE_PLASMA_CELL_VS_PLASMABLAST_DN	Genes down-regulated in mature plasma cells compared with plasmablastic B lymphocytes.		yes
40	METABOLISM_OF_NUCLEOTIDES	REACTOME	12 metabolism	72	5	0.0694	2.03e-05	0.00104	2.98297	146 TARGETS	REACTOME_METABOLISM_OF_NUCLEOTIDES	Genes involved in Metabolism of nucleotides		yes	***
41	ASPARAGINE_N_LINKED_GLYCOSYLATION	REACTOME	12 metabolism	81	5	0.0617	3.59e-05	0.00151	2.82102	146 TARGETS	REACTOME_ASPARAGINE_N_LINKED_GLYCOSYLATION	Genes involved in Asparagine N-linked glycosylation		yes	***
42	PURINE_METABOLISM	KEGG	12 metabolism	159	9	0.0566	5.52e-08	1.03e-05	4.98716	146 TARGETS	KEGG_PURINE_METABOLISM	Purine metabolism		yes	***
43	ONE_CARBON_POOL_BY_FOLATE	KEGG	12 metabolism	17	4	0.2353	9.44e-07	8.78e-05	4.05651	146 TARGETS	KEGG_ONE_CARBON_POOL_BY_FOLATE	One carbon pool by folate		yes	***
44	PYRIMIDINE_METABOLISM	KEGG	12 metabolism	98	6	0.0612	6.12e-06	0.000379	3.42136	146 TARGETS	KEGG_PYRIMIDINE_METABOLISM	Pyrimidine metabolism		yes	***
45	N_GLYCAN_BIOSYNTHESIS	KEGG	12 metabolism	46	4	0.087	5.84e-05	0.00217	2.66354	146 TARGETS	KEGG_N_GLYCAN_BIOSYNTHESIS	N-Glycan biosynthesis		yes	***
46	FOLATE_BIOSYNTHESIS	KEGG	12 metabolism	11	2	0.1818	0.0011	0.0293	1.53313	146 TARGETS	KEGG_FOLATE_BIOSYNTHESIS	Folate biosynthesis		yes	***
47	PTERIDINE_CONTAINING_COMPOUND_BIOSYNTHETIC_PROCESS	GO	12 metabolism	18	5	0.2778	1.51e-08	2.8e-06	5.55284	146 TARGETS	GO_PTERIDINE_CONTAINING_COMPOUND_BIOSYNTHETIC_PROCESS	The chemical reactions and pathways resulting in the formation of any compound containing pteridine (pyrazino(2,3-dipyrimidine)), e.g. pteroic acid, xanthopterin and folic acid.		yes	***
48	FOLIC_ACID_CONTAINING_COMPOUND_BIOSYNTHETIC_PROCESS	GO	12 metabolism	13	4	0.3077	2.88e-07	3.3e-05	4.48149	146 TARGETS	GO_FOLIC_ACID_CONTAINING_COMPOUND_BIOSYNTHETIC_PROCESS	The chemical reactions and pathways resulting in the formation of folic acid and its derivatives.		yes	***
49	PTERIDINE_CONTAINING_COMPOUND_METABOLIC_PROCESS	GO	12 metabolism	36	5	0.1389	6.23e-07	5.76e-05	4.23958	146 TARGETS	GO_PTERIDINE_CONTAINING_COMPOUND_METABOLIC_PROCESS	The chemical reactions and pathways involving any compound containing pteridine (pyrazino(2,3-dipyrimidine)), e.g. pteroic acid, xanthopterin and folic acid.		yes	***
50	PENG_GLUTAMINE_DEPRIVATION_DN	PTB	12 metabolism	337	20	0.0593	1.33e-16	1.53e-14	13.8153	146 TARGETS	PENG_GLUTAMINE_DEPRIVATION_DN	Genes down-regulated in BJAB cells (B-lymphoma) after glutamine [PubChem=738] deprivation.		yes	***
51	PROCESSING_OF_CAPPED_INTRON_CONTAINING_PRE_MRNA	REACTOME	13 transcription	140	7	0.05	3.92e-06	0.000264	3.5784	146 TARGETS	REACTOME_PROCESSING_OF_CAPPED_INTRON_CONTAINING_PRE_MRNA	Genes involved in Processing of Capped Intron-Containing Pre-mRNA		yes
52	MRNA_SPLICING	REACTOME	13 transcription	111	6	0.0541	1.25e-05	0.000704	3.15243	146 TARGETS	REACTOME_MRNA_SPLICING	Genes involved in mRNA Splicing		yes
53	REGULATION_OF_MRNA_STABILITY_BY_PROTEINS_THAT_BIND_AU_RICH_ELEMENTS	REACTOME	13 transcription	84	5	0.0595	4.28e-05	0.00169	2.77211	146 TARGETS	REACTOME_REGULATION_OF_MRNA_STABILITY_BY_PROTEINS_THAT_BIND_AU_RICH_ELEMENTS	Genes involved in Regulation of mRNA Stability by Proteins that Bind AU-rich Elements		yes
54	MRNA_SPLICING_MINOR_PATHWAY	REACTOME	13 transcription	45	4	0.0889	5.35e-05	0.00172	2.76447	146 TARGETS	REACTOME_MRNA_SPLICING_MINOR_PATHWAY	Genes involved in mRNA Splicing - Minor Pathway		yes
55	RNA_POLYMERASE	KEGG	13 transcription	29	3	0.1034	0.00031	0.00962	2.01682	146 TARGETS	KEGG_RNA_POLYMERASE	RNA polymerase		yes
						0.5			50
